# Supplementary material for: miR-629-3p may serve as a novel biomarker and potential therapeutic target for lung metastases of triple-negative breast cancer
Source: Breast Cancer Res. 2017 Jun 19;19:72. doi: 10.1186/s13058-017-0865-y (PMC5477310; doi:10.1186/s13058-017-0865-y)
Supplement: Supplementary file 4 — Target genes of miR-629-3p predicted by eight programs. (XLSX 2295 kb) [file 13058_2017_865_MOESM4_ESM.xlsx]

## Sheet: 3utr-comparative view using dif
miRNA	Gene	EntrezID	miRWalk	Microt4	miRanda	miRDB	Pictar2	RNA22	RNAhybrid	Targetscan	SUM
hsa-miR-629-3p	CACNA1A	773	1	1	1	1	1	1	1	1	8
hsa-miR-629-3p	DCX	1641	1	1	1	1	1	1	1	1	8
hsa-miR-629-3p	DLG3	1741	1	1	1	1	1	1	1	1	8
hsa-miR-629-3p	LIFR	3977	1	1	1	1	1	1	1	1	8
hsa-miR-629-3p	PAPPA	5069	1	1	1	1	1	1	1	1	8
hsa-miR-629-3p	RAP2A	5911	1	1	1	1	1	1	1	1	8
hsa-miR-629-3p	ATXN1	6310	1	1	1	1	1	1	1	1	8
hsa-miR-629-3p	SEL1L	6400	1	1	1	1	1	1	1	1	8
hsa-miR-629-3p	SOX11	6664	1	1	1	1	1	1	1	1	8
hsa-miR-629-3p	ZNF70	7621	1	1	1	1	1	1	1	1	8
hsa-miR-629-3p	FZD4	8322	1	1	1	1	1	1	1	1	8
hsa-miR-629-3p	CYTH1	9267	1	1	1	1	1	1	1	1	8
hsa-miR-629-3p	SPEG	10290	1	1	1	1	1	1	1	1	8
hsa-miR-629-3p	KPNA6	23633	1	1	1	1	1	1	1	1	8
hsa-miR-629-3p	DESI2	51029	1	1	1	1	1	1	1	1	8
hsa-miR-629-3p	NDC1	55706	1	1	1	1	1	1	1	1	8
hsa-miR-629-3p	ZNF317	57693	1	1	1	1	1	1	1	1	8
hsa-miR-629-3p	PPP1R3B	79660	1	1	1	1	1	1	1	1	8
hsa-miR-629-3p	CACNB3	784	1	1	1	0	1	1	1	1	7
hsa-miR-629-3p	CTSC	1075	1	1	1	1	0	1	1	1	7
hsa-miR-629-3p	COL4A4	1286	1	1	1	0	1	1	1	1	7
hsa-miR-629-3p	CPM	1368	1	1	1	1	0	1	1	1	7
hsa-miR-629-3p	DYRK1A	1859	1	1	1	0	1	1	1	1	7
hsa-miR-629-3p	EGR1	1958	1	1	1	1	0	1	1	1	7
hsa-miR-629-3p	EIF5	1983	1	1	1	1	0	1	1	1	7
hsa-miR-629-3p	EPHB1	2047	1	1	1	1	0	1	1	1	7
hsa-miR-629-3p	FOXG1	2290	0	1	1	1	1	1	1	1	7
hsa-miR-629-3p	GNL1	2794	1	1	1	1	0	1	1	1	7
hsa-miR-629-3p	H1F0	3005	0	1	1	1	1	1	1	1	7
hsa-miR-629-3p	IGFBP5	3488	1	1	1	0	1	1	1	1	7
hsa-miR-629-3p	IHH	3549	0	1	1	1	1	1	1	1	7
hsa-miR-629-3p	KCNJ3	3760	1	1	1	1	0	1	1	1	7
hsa-miR-629-3p	KPNA4	3840	1	1	1	0	1	1	1	1	7
hsa-miR-629-3p	KMT2A	4297	1	1	1	0	1	1	1	1	7
hsa-miR-629-3p	MOCS2	4338	1	1	1	1	0	1	1	1	7
hsa-miR-629-3p	MYB	4602	1	1	1	1	0	1	1	1	7
hsa-miR-629-3p	NCAM1	4684	1	1	1	0	1	1	1	1	7
hsa-miR-629-3p	NFIA	4774	1	1	1	1	0	1	1	1	7
hsa-miR-629-3p	NFIX	4784	1	1	1	0	1	1	1	1	7
hsa-miR-629-3p	ENPP1	5167	1	1	1	1	0	1	1	1	7
hsa-miR-629-3p	PGM3	5238	1	1	1	1	0	1	1	1	7
hsa-miR-629-3p	POU2F1	5451	1	1	1	1	0	1	1	1	7
hsa-miR-629-3p	PPP1R8	5511	1	1	1	1	1	0	1	1	7
hsa-miR-629-3p	PPP2R4	5524	1	1	1	0	1	1	1	1	7
hsa-miR-629-3p	PTGS2	5743	1	1	1	1	0	1	1	1	7
hsa-miR-629-3p	PTPRB	5787	1	1	1	1	0	1	1	1	7
hsa-miR-629-3p	RAB27B	5874	1	1	1	1	0	1	1	1	7
hsa-miR-629-3p	ATXN7	6314	1	1	1	1	0	1	1	1	7
hsa-miR-629-3p	SRSF1	6426	1	1	1	1	1	0	1	1	7
hsa-miR-629-3p	SLC2A3	6515	1	1	1	1	0	1	1	1	7
hsa-miR-629-3p	SLC14A1	6563	1	1	1	1	0	1	1	1	7
hsa-miR-629-3p	SOAT1	6646	1	1	1	0	1	1	1	1	7
hsa-miR-629-3p	ELOVL4	6785	1	1	1	0	1	1	1	1	7
hsa-miR-629-3p	STX5	6811	1	1	1	0	1	1	1	1	7
hsa-miR-629-3p	TIE1	7075	1	1	1	1	0	1	1	1	7
hsa-miR-629-3p	TRPS1	7227	1	1	1	0	1	1	1	1	7
hsa-miR-629-3p	VDR	7421	1	1	1	1	0	1	1	1	7
hsa-miR-629-3p	YWHAG	7532	1	1	1	0	1	1	1	1	7
hsa-miR-629-3p	ZNF182	7569	1	1	1	1	0	1	1	1	7
hsa-miR-629-3p	PTP4A1	7803	1	1	1	0	1	1	1	1	7
hsa-miR-629-3p	ELL	8178	1	1	1	0	1	1	1	1	7
hsa-miR-629-3p	PIP4K2B	8396	1	1	1	0	1	1	1	1	7
hsa-miR-629-3p	CDK5R1	8851	1	1	1	1	0	1	1	1	7
hsa-miR-629-3p	APLN	8862	0	1	1	1	1	1	1	1	7
hsa-miR-629-3p	KIF3B	9371	1	1	1	1	0	1	1	1	7
hsa-miR-629-3p	SPTLC2	9517	1	1	1	0	1	1	1	1	7
hsa-miR-629-3p	GOSR1	9527	1	1	1	1	0	1	1	1	7
hsa-miR-629-3p	CREB5	9586	1	1	1	0	1	1	1	1	7
hsa-miR-629-3p	SLC25A44	9673	1	1	1	1	0	1	1	1	7
hsa-miR-629-3p	EDEM1	9695	0	1	1	1	1	1	1	1	7
hsa-miR-629-3p	DENND4A	10260	1	1	1	1	0	1	1	1	7
hsa-miR-629-3p	EXOC5	10640	1	1	1	1	0	1	1	1	7
hsa-miR-629-3p	IGF2BP1	10642	1	1	1	1	0	1	1	1	7
hsa-miR-629-3p	CELF2	10659	1	1	1	0	1	1	1	1	7
hsa-miR-629-3p	POLD3	10714	1	1	1	0	1	1	1	1	7
hsa-miR-629-3p	MAP3K2	10746	0	1	1	1	1	1	1	1	7
hsa-miR-629-3p	AP3M2	10947	1	1	1	0	1	1	1	1	7
hsa-miR-629-3p	CA5B	11238	1	1	1	1	0	1	1	1	7
hsa-miR-629-3p	RAB3GAP1	22930	1	1	1	0	1	1	1	1	7
hsa-miR-629-3p	XPO7	23039	1	1	1	0	1	1	1	1	7
hsa-miR-629-3p	MRPS27	23107	0	1	1	1	1	1	1	1	7
hsa-miR-629-3p	TTLL12	23170	1	1	1	1	0	1	1	1	7
hsa-miR-629-3p	FRAT2	23401	1	1	1	1	0	1	1	1	7
hsa-miR-629-3p	NCS1	23413	1	1	1	1	0	1	1	1	7
hsa-miR-629-3p	DSTYK	25778	1	1	1	1	0	1	1	1	7
hsa-miR-629-3p	NUDT13	25961	0	1	1	1	1	1	1	1	7
hsa-miR-629-3p	CLIP3	25999	1	1	1	0	1	1	1	1	7
hsa-miR-629-3p	FAM155B	27112	1	1	1	0	1	1	1	1	7
hsa-miR-629-3p	ZNF589	51385	1	1	1	1	0	1	1	1	7
hsa-miR-629-3p	ZAK	51776	1	1	1	1	0	1	1	1	7
hsa-miR-629-3p	ERO1LB	56605	1	1	1	1	0	1	1	1	7
hsa-miR-629-3p	GATAD2B	57459	1	1	1	0	1	1	1	1	7
hsa-miR-629-3p	DDX55	57696	1	1	1	1	0	1	1	1	7
hsa-miR-629-3p	RAP2C	57826	1	1	1	0	1	1	1	1	7
hsa-miR-629-3p	TP53INP2	58476	0	1	1	1	1	1	1	1	7
hsa-miR-629-3p	ARHGEF28	64283	1	1	1	1	1	0	1	1	7
hsa-miR-629-3p	IKZF4	64375	1	1	1	0	1	1	1	1	7
hsa-miR-629-3p	SLC30A5	64924	1	1	1	1	1	0	1	1	7
hsa-miR-629-3p	C22orf46	79640	1	1	1	1	0	1	1	1	7
hsa-miR-629-3p	NARG2	79664	1	1	1	1	0	1	1	1	7
hsa-miR-629-3p	ZNF322	79692	1	1	1	1	1	0	1	1	7
hsa-miR-629-3p	BORA	79866	1	1	1	1	0	1	1	1	7
hsa-miR-629-3p	SYNPO2L	79933	1	1	1	1	0	1	1	1	7
hsa-miR-629-3p	LBH	81606	0	1	1	1	1	1	1	1	7
hsa-miR-629-3p	ELOVL3	83401	1	1	1	0	1	1	1	1	7
hsa-miR-629-3p	TMEM87B	84910	0	1	1	1	1	1	1	1	7
hsa-miR-629-3p	TRIM9	114088	1	1	1	1	0	1	1	1	7
hsa-miR-629-3p	LRRC58	116064	1	1	1	1	0	1	1	1	7
hsa-miR-629-3p	APOA5	116519	1	1	1	1	0	1	1	1	7
hsa-miR-629-3p	AGAP1	116987	1	1	1	1	0	1	1	1	7
hsa-miR-629-3p	TADA1	117143	1	1	1	1	1	0	1	1	7
hsa-miR-629-3p	SGCZ	137868	0	1	1	1	1	1	1	1	7
hsa-miR-629-3p	RC3H1	149041	1	1	1	1	0	1	1	1	7
hsa-miR-629-3p	DNAJB7	150353	1	1	1	1	0	1	1	1	7
hsa-miR-629-3p	CABP7	164633	1	1	1	1	0	1	1	1	7
hsa-miR-629-3p	PRSS35	167681	0	1	1	1	1	1	1	1	7
hsa-miR-629-3p	CC2D1B	200014	1	1	1	0	1	1	1	1	7
hsa-miR-629-3p	LEMD2	221496	1	1	1	1	0	1	1	1	7
hsa-miR-629-3p	BEND4	389206	1	1	1	0	1	1	1	1	7
hsa-miR-629-3p	SLC25A53	401612	0	1	1	1	1	1	1	1	7
hsa-miR-629-3p	WIPF3	644150	1	1	1	1	0	1	1	1	7
hsa-miR-629-3p	ACACB	32	1	1	1	0	0	1	1	1	6
hsa-miR-629-3p	ASIC1	41	1	1	1	0	0	1	1	1	6
hsa-miR-629-3p	ACO1	48	1	1	1	0	0	1	1	1	6
hsa-miR-629-3p	ACVR1B	91	1	1	1	0	0	1	1	1	6
hsa-miR-629-3p	ADCYAP1R1	117	1	1	1	0	0	1	1	1	6
hsa-miR-629-3p	XIAP	331	1	1	1	0	0	1	1	1	6
hsa-miR-629-3p	AQP2	359	1	1	1	0	0	1	1	1	6
hsa-miR-629-3p	ARNT	405	1	1	1	0	0	1	1	1	6
hsa-miR-629-3p	ASTN1	460	1	1	1	0	0	1	1	1	6
hsa-miR-629-3p	ATP2B3	492	1	1	1	0	0	1	1	1	6
hsa-miR-629-3p	ATP2B3	492	1	1	1	0	0	1	1	1	6
hsa-miR-629-3p	ATP2B4	493	1	1	1	0	0	1	1	1	6
hsa-miR-629-3p	BACH1	571	1	1	1	0	0	1	1	1	6
hsa-miR-629-3p	BBS1	582	1	1	1	0	0	1	1	1	6
hsa-miR-629-3p	BCAT1	586	1	1	1	1	0	0	1	1	6
hsa-miR-629-3p	BCL2	596	1	1	1	0	0	1	1	1	6
hsa-miR-629-3p	BCR	613	1	1	1	0	0	1	1	1	6
hsa-miR-629-3p	BMPR1B	658	1	1	1	0	0	1	1	1	6
hsa-miR-629-3p	BMPR2	659	1	1	0	0	1	1	1	1	6
hsa-miR-629-3p	FOXL2	668	1	1	0	0	1	1	1	1	6
hsa-miR-629-3p	LDLRAD4	753	1	1	1	0	0	1	1	1	6
hsa-miR-629-3p	CACNA1E	777	1	1	1	0	0	1	1	1	6
hsa-miR-629-3p	CACNB4	785	1	1	1	0	0	1	1	1	6
hsa-miR-629-3p	CALCR	799	1	1	1	0	0	1	1	1	6
hsa-miR-629-3p	CAMK2G	818	1	1	1	0	0	1	1	1	6
hsa-miR-629-3p	CCND2	894	1	1	1	0	0	1	1	1	6
hsa-miR-629-3p	CCNT1	904	1	1	1	0	0	1	1	1	6
hsa-miR-629-3p	ENTPD1	953	1	1	1	0	0	1	1	1	6
hsa-miR-629-3p	CDC42	998	1	1	1	0	0	1	1	1	6
hsa-miR-629-3p	CDK6	1021	1	1	1	0	0	1	1	1	6
hsa-miR-629-3p	CDK9	1025	0	1	1	1	0	1	1	1	6
hsa-miR-629-3p	CEBPA	1050	1	1	1	0	0	1	1	1	6
hsa-miR-629-3p	CHD2	1106	1	1	1	0	0	1	1	1	6
hsa-miR-629-3p	CHEK1	1111	0	1	1	1	0	1	1	1	6
hsa-miR-629-3p	FOXN3	1112	1	1	1	0	0	1	1	1	6
hsa-miR-629-3p	CHRNA2	1135	1	1	1	0	0	1	1	1	6
hsa-miR-629-3p	CHRNB2	1141	1	1	1	0	0	1	1	1	6
hsa-miR-629-3p	CCR5	1234	1	1	1	0	0	1	1	1	6
hsa-miR-629-3p	CPD	1362	1	1	1	1	0	0	1	1	6
hsa-miR-629-3p	CSF1	1435	1	1	1	0	0	1	1	1	6
hsa-miR-629-3p	CSF1R	1436	1	1	1	0	0	1	1	1	6
hsa-miR-629-3p	CTNND1	1500	0	1	1	0	1	1	1	1	6
hsa-miR-629-3p	CYLD	1540	1	1	1	0	0	1	1	1	6
hsa-miR-629-3p	CYP19A1	1588	0	1	1	1	0	1	1	1	6
hsa-miR-629-3p	BRINP1	1620	0	1	1	1	1	0	1	1	6
hsa-miR-629-3p	DDX6	1656	0	1	1	1	1	0	1	1	6
hsa-miR-629-3p	DNMT3A	1788	1	1	1	0	0	1	1	1	6
hsa-miR-629-3p	DUSP3	1845	1	1	1	0	0	1	1	1	6
hsa-miR-629-3p	E2F3	1871	1	1	1	0	0	1	1	1	6
hsa-miR-629-3p	EDA	1896	1	1	1	0	0	1	1	1	6
hsa-miR-629-3p	EDN1	1906	0	1	1	1	1	0	1	1	6
hsa-miR-629-3p	EFNA5	1946	1	1	1	0	0	1	1	1	6
hsa-miR-629-3p	EGF	1950	0	1	1	0	1	1	1	1	6
hsa-miR-629-3p	MEGF9	1955	1	1	1	0	0	1	1	1	6
hsa-miR-629-3p	EIF4EBP2	1979	1	1	1	0	0	1	1	1	6
hsa-miR-629-3p	EMP2	2013	1	1	1	0	0	1	1	1	6
hsa-miR-629-3p	EN1	2019	0	1	1	1	0	1	1	1	6
hsa-miR-629-3p	EPHB2	2048	1	1	1	0	0	1	1	1	6
hsa-miR-629-3p	EREG	2069	1	1	1	1	0	0	1	1	6
hsa-miR-629-3p	ESR1	2099	1	1	1	0	0	1	1	1	6
hsa-miR-629-3p	EYA3	2140	1	1	1	0	0	1	1	1	6
hsa-miR-629-3p	FANCC	2176	1	1	1	0	0	1	1	1	6
hsa-miR-629-3p	FKBP5	2289	1	1	1	0	0	1	1	1	6
hsa-miR-629-3p	AFF2	2334	1	1	1	0	0	1	1	1	6
hsa-miR-629-3p	GABRB3	2562	1	1	1	0	0	1	1	1	6
hsa-miR-629-3p	GALNT2	2590	1	1	1	0	0	1	1	1	6
hsa-miR-629-3p	GLE1	2733	1	1	1	0	0	1	1	1	6
hsa-miR-629-3p	GNAL	2774	1	1	1	0	0	1	1	1	6
hsa-miR-629-3p	GRIN2B	2904	1	1	1	0	0	1	1	1	6
hsa-miR-629-3p	GRSF1	2926	1	1	1	0	0	1	1	1	6
hsa-miR-629-3p	NRG1	3084	0	1	1	0	1	1	1	1	6
hsa-miR-629-3p	HNRNPU	3192	1	1	1	0	1	0	1	1	6
hsa-miR-629-3p	HYAL1	3373	0	1	1	1	0	1	1	1	6
hsa-miR-629-3p	IGF1R	3480	1	1	1	0	0	1	1	1	6
hsa-miR-629-3p	IL6R	3570	1	1	1	0	0	1	1	1	6
hsa-miR-629-3p	INPP5B	3633	1	1	1	0	0	1	1	1	6
hsa-miR-629-3p	ITGA5	3678	0	1	1	0	1	1	1	1	6
hsa-miR-629-3p	IVD	3712	1	1	1	0	0	1	1	1	6
hsa-miR-629-3p	KCNA2	3737	1	1	1	0	0	1	1	1	6
hsa-miR-629-3p	KCNA7	3743	1	1	1	0	0	1	1	1	6
hsa-miR-629-3p	KCNJ12	3768	1	1	1	1	0	0	1	1	6
hsa-miR-629-3p	KCNMA1	3778	1	1	1	0	0	1	1	1	6
hsa-miR-629-3p	KCNN3	3782	1	1	1	0	1	0	1	1	6
hsa-miR-629-3p	L1CAM	3897	1	1	1	0	0	1	1	1	6
hsa-miR-629-3p	SMAD4	4089	1	1	1	0	0	1	1	1	6
hsa-miR-629-3p	MAPT	4137	1	1	1	0	0	1	1	1	6
hsa-miR-629-3p	MEF2D	4209	1	1	1	0	0	1	1	1	6
hsa-miR-629-3p	MGAT5	4249	1	1	1	0	0	1	1	1	6
hsa-miR-629-3p	AFF1	4299	1	1	1	0	0	1	1	1	6
hsa-miR-629-3p	AFF1	4299	1	1	1	0	0	1	1	1	6
hsa-miR-629-3p	MLLT6	4302	1	1	1	0	0	1	1	1	6
hsa-miR-629-3p	MOG	4340	1	1	1	0	0	1	1	1	6
hsa-miR-629-3p	MOV10	4343	1	1	1	0	0	1	1	1	6
hsa-miR-629-3p	ABCC1	4363	1	1	1	0	0	1	1	1	6
hsa-miR-629-3p	MTR	4548	1	1	1	0	0	1	1	1	6
hsa-miR-629-3p	MYCL	4610	1	1	1	0	0	1	1	1	6
hsa-miR-629-3p	MYD88	4615	1	1	1	0	0	1	1	1	6
hsa-miR-629-3p	MYH11	4629	1	1	1	0	0	1	1	1	6
hsa-miR-629-3p	MYOD1	4654	1	1	1	0	0	1	1	1	6
hsa-miR-629-3p	PPP1R12B	4660	1	1	1	0	0	1	1	1	6
hsa-miR-629-3p	NKTR	4820	1	1	1	0	0	1	1	1	6
hsa-miR-629-3p	NPR1	4881	1	1	1	0	0	1	1	1	6
hsa-miR-629-3p	SLC11A2	4891	1	1	1	0	0	1	1	1	6
hsa-miR-629-3p	NRAS	4893	1	1	1	0	0	1	1	1	6
hsa-miR-629-3p	OPCML	4978	1	1	1	0	0	1	1	1	6
hsa-miR-629-3p	PAFAH1B2	5049	1	1	1	0	0	1	1	1	6
hsa-miR-629-3p	PAK1	5058	1	1	1	0	0	1	1	1	6
hsa-miR-629-3p	PAX6	5080	1	1	1	0	0	1	1	1	6
hsa-miR-629-3p	ENPP3	5169	1	1	1	1	0	0	1	1	6
hsa-miR-629-3p	PFKFB2	5208	1	1	1	0	0	1	1	1	6
hsa-miR-629-3p	CDK14	5218	1	1	1	0	0	1	1	1	6
hsa-miR-629-3p	PIM1	5292	1	1	1	0	1	0	1	1	6
hsa-miR-629-3p	PIM1	5292	1	1	1	0	1	0	1	1	6
hsa-miR-629-3p	PIK3R1	5295	1	1	1	0	0	1	1	1	6
hsa-miR-629-3p	PIP4K2A	5305	1	1	1	0	0	1	1	1	6
hsa-miR-629-3p	PITPNA	5306	1	1	1	0	0	1	1	1	6
hsa-miR-629-3p	PKP1	5317	1	1	1	0	0	1	1	1	6
hsa-miR-629-3p	PLAGL1	5325	1	1	1	0	0	1	1	1	6
hsa-miR-629-3p	PLXNA2	5362	1	1	1	0	0	1	1	1	6
hsa-miR-629-3p	PMAIP1	5366	1	1	1	0	0	1	1	1	6
hsa-miR-629-3p	PML	5371	1	1	1	0	0	1	1	1	6
hsa-miR-629-3p	PPP1R2	5504	1	1	1	0	0	1	1	1	6
hsa-miR-629-3p	NPY4R	5540	1	1	1	0	0	1	1	1	6
hsa-miR-629-3p	PRELP	5549	1	1	1	0	0	1	1	1	6
hsa-miR-629-3p	PRKCB	5579	1	1	1	0	0	1	1	1	6
hsa-miR-629-3p	PRLR	5618	1	1	1	0	0	1	1	1	6
hsa-miR-629-3p	PROX1	5629	1	1	1	0	1	0	1	1	6
hsa-miR-629-3p	MASP1	5648	1	1	1	0	0	1	1	1	6
hsa-miR-629-3p	PTCH1	5727	1	1	1	0	0	1	1	1	6
hsa-miR-629-3p	PTGER3	5733	1	1	1	1	0	0	1	1	6
hsa-miR-629-3p	PTPRN2	5799	1	1	1	0	0	1	1	1	6
hsa-miR-629-3p	PVRL1	5818	1	1	1	0	0	1	1	1	6
hsa-miR-629-3p	PVRL2	5819	1	1	1	0	0	1	1	1	6
hsa-miR-629-3p	RAB6A	5870	1	1	1	0	0	1	1	1	6
hsa-miR-629-3p	RAB6A	5870	1	1	1	0	0	1	1	1	6
hsa-miR-629-3p	RAB13	5872	1	1	1	0	0	1	1	1	6
hsa-miR-629-3p	RAD51	5888	1	1	1	0	0	1	1	1	6
hsa-miR-629-3p	RAF1	5894	1	1	1	0	0	1	1	1	6
hsa-miR-629-3p	RAP2B	5912	1	1	1	0	0	1	1	1	6
hsa-miR-629-3p	RASA2	5922	1	1	1	0	0	1	1	1	6
hsa-miR-629-3p	RBL2	5934	1	1	1	1	0	0	1	1	6
hsa-miR-629-3p	RBMS2	5939	1	1	1	1	0	0	1	1	6
hsa-miR-629-3p	DPF2	5977	1	1	1	0	0	1	1	1	6
hsa-miR-629-3p	ROBO2	6092	1	1	1	0	0	1	1	1	6
hsa-miR-629-3p	RORA	6095	1	1	1	0	0	1	1	1	6
hsa-miR-629-3p	RREB1	6239	1	1	1	0	0	1	1	1	6
hsa-miR-629-3p	RS1	6247	1	1	1	0	0	1	1	1	6
hsa-miR-629-3p	SALL2	6297	1	1	1	0	0	1	1	1	6
hsa-miR-629-3p	SCP2	6342	1	1	1	0	0	1	1	1	6
hsa-miR-629-3p	XCL1	6375	1	1	1	1	0	0	1	1	6
hsa-miR-629-3p	CXCL12	6387	1	1	1	0	0	1	1	1	6
hsa-miR-629-3p	SET	6418	1	1	1	0	1	0	1	1	6
hsa-miR-629-3p	SRSF6	6431	1	1	1	0	0	1	1	1	6
hsa-miR-629-3p	SGCD	6444	1	1	1	0	0	1	1	1	6
hsa-miR-629-3p	SLA	6503	1	1	1	0	0	1	1	1	6
hsa-miR-629-3p	SLC1A1	6505	0	1	1	1	0	1	1	1	6
hsa-miR-629-3p	SLC1A2	6506	1	1	1	0	0	1	1	1	6
hsa-miR-629-3p	SLC4A1	6521	1	1	1	0	0	1	1	1	6
hsa-miR-629-3p	SLC5A3	6526	1	1	1	0	0	1	1	1	6
hsa-miR-629-3p	SLC6A2	6530	1	1	1	0	0	1	1	1	6
hsa-miR-629-3p	SLC8A2	6543	1	1	1	0	0	1	1	1	6
hsa-miR-629-3p	SLC8A1	6546	1	1	1	0	0	1	1	1	6
hsa-miR-629-3p	SLIT3	6586	1	1	1	0	0	1	1	1	6
hsa-miR-629-3p	SOX4	6659	1	1	1	0	0	1	1	1	6
hsa-miR-629-3p	SOX12	6666	1	1	1	0	0	1	1	1	6
hsa-miR-629-3p	SP1	6667	1	1	1	0	0	1	1	1	6
hsa-miR-629-3p	SPN	6693	1	1	1	0	0	1	1	1	6
hsa-miR-629-3p	SREBF2	6721	1	1	1	0	0	1	1	1	6
hsa-miR-629-3p	SRF	6722	1	1	0	0	1	1	1	1	6
hsa-miR-629-3p	SSR1	6745	1	1	1	0	0	1	1	1	6
hsa-miR-629-3p	SSR3	6747	1	1	0	0	1	1	1	1	6
hsa-miR-629-3p	SSTR1	6751	1	1	1	0	0	1	1	1	6
hsa-miR-629-3p	SSTR2	6752	1	1	1	1	0	0	1	1	6
hsa-miR-629-3p	STAT1	6772	1	1	1	0	0	1	1	1	6
hsa-miR-629-3p	STAT3	6774	1	1	1	0	0	1	1	1	6
hsa-miR-629-3p	STAT6	6778	1	1	1	0	0	1	1	1	6
hsa-miR-629-3p	STX3	6809	1	1	1	0	0	1	1	1	6
hsa-miR-629-3p	SYK	6850	1	1	1	0	0	1	1	1	6
hsa-miR-629-3p	SYP	6855	1	1	1	0	0	1	1	1	6
hsa-miR-629-3p	TBP	6908	1	1	1	1	0	0	1	1	6
hsa-miR-629-3p	TBX2	6909	1	1	1	0	0	1	1	1	6
hsa-miR-629-3p	TCF12	6938	1	1	1	0	0	1	1	1	6
hsa-miR-629-3p	MLX	6945	1	1	1	1	0	0	1	1	6
hsa-miR-629-3p	TEAD1	7003	1	1	1	0	0	1	1	1	6
hsa-miR-629-3p	TEAD3	7005	1	1	1	0	0	1	1	1	6
hsa-miR-629-3p	TEP1	7011	1	1	1	0	0	1	1	1	6
hsa-miR-629-3p	TFAM	7019	1	1	0	0	1	1	1	1	6
hsa-miR-629-3p	TFAP2A	7020	1	1	1	1	0	0	1	1	6
hsa-miR-629-3p	TFAP4	7023	1	1	1	0	0	1	1	1	6
hsa-miR-629-3p	THBS1	7057	1	1	1	0	1	0	1	1	6
hsa-miR-629-3p	TIMP4	7079	1	1	1	0	1	0	1	1	6
hsa-miR-629-3p	TLE3	7090	1	1	1	0	0	1	1	1	6
hsa-miR-629-3p	TNFAIP2	7127	1	1	1	0	0	1	1	1	6
hsa-miR-629-3p	TNS1	7145	1	1	1	0	0	1	1	1	6
hsa-miR-629-3p	TPM3	7170	1	1	1	0	0	1	1	1	6
hsa-miR-629-3p	TSC1	7248	1	1	1	0	0	1	1	1	6
hsa-miR-629-3p	USF2	7392	1	1	1	0	0	1	1	1	6
hsa-miR-629-3p	ZFX	7543	1	1	1	0	0	1	1	1	6
hsa-miR-629-3p	ZNF22	7570	1	1	1	1	0	0	1	1	6
hsa-miR-629-3p	ZSCAN20	7579	1	1	1	0	0	1	1	1	6
hsa-miR-629-3p	ZNF37A	7587	1	1	1	0	0	1	1	1	6
hsa-miR-629-3p	ZNF232	7775	1	1	1	0	0	1	1	1	6
hsa-miR-629-3p	PRDM2	7799	1	1	1	0	0	1	1	1	6
hsa-miR-629-3p	LRP8	7804	1	1	1	0	1	0	1	1	6
hsa-miR-629-3p	EVI5	7813	1	1	1	0	0	1	1	1	6
hsa-miR-629-3p	USP7	7874	1	1	1	0	0	1	1	1	6
hsa-miR-629-3p	REEP5	7905	1	1	1	0	0	1	1	1	6
hsa-miR-629-3p	USP5	8078	1	1	1	0	0	1	1	1	6
hsa-miR-629-3p	MLF2	8079	1	1	1	0	0	1	1	1	6
hsa-miR-629-3p	ST8SIA2	8128	1	1	1	0	0	1	1	1	6
hsa-miR-629-3p	RND2	8153	1	1	1	0	0	1	1	1	6
hsa-miR-629-3p	DGCR14	8220	1	1	1	0	0	1	1	1	6
hsa-miR-629-3p	ARID1A	8289	1	1	0	0	1	1	1	1	6
hsa-miR-629-3p	SPOP	8405	1	1	1	0	0	1	1	1	6
hsa-miR-629-3p	ATRN	8455	1	1	1	0	0	1	1	1	6
hsa-miR-629-3p	IKBKG	8517	1	1	1	0	0	1	1	1	6
hsa-miR-629-3p	GAS7	8522	1	1	1	0	0	1	1	1	6
hsa-miR-629-3p	DGKD	8527	1	1	1	0	0	1	1	1	6
hsa-miR-629-3p	BCAS1	8537	1	1	1	0	0	1	1	1	6
hsa-miR-629-3p	CDC14A	8556	0	1	1	1	0	1	1	1	6
hsa-miR-629-3p	PDXK	8566	1	1	1	0	0	1	1	1	6
hsa-miR-629-3p	STC2	8614	0	1	1	1	0	1	1	1	6
hsa-miR-629-3p	CDK13	8621	1	1	1	0	0	1	1	1	6
hsa-miR-629-3p	SLC4A4	8671	1	1	1	0	0	1	1	1	6
hsa-miR-629-3p	PEA15	8682	1	1	1	0	0	1	1	1	6
hsa-miR-629-3p	CDS2	8760	1	1	1	0	0	1	1	1	6
hsa-miR-629-3p	RAB11A	8766	1	1	1	0	0	1	1	1	6
hsa-miR-629-3p	MTMR1	8776	1	1	1	0	0	1	1	1	6
hsa-miR-629-3p	MTMR1	8776	1	1	1	0	0	1	1	1	6
hsa-miR-629-3p	PRPF4B	8899	1	1	1	0	0	1	1	1	6
hsa-miR-629-3p	ENDOU	8909	1	1	1	0	0	1	1	1	6
hsa-miR-629-3p	BSN	8927	1	1	1	0	0	1	1	1	6
hsa-miR-629-3p	RAB7L1	8934	1	1	1	0	0	1	1	1	6
hsa-miR-629-3p	SEMA5A	9037	1	1	1	0	0	1	1	1	6
hsa-miR-629-3p	RABEP1	9135	0	1	1	0	1	1	1	1	6
hsa-miR-629-3p	REPS2	9185	1	1	1	0	0	1	1	1	6
hsa-miR-629-3p	SLC33A1	9197	0	1	1	1	0	1	1	1	6
hsa-miR-629-3p	XPR1	9213	1	1	1	0	0	1	1	1	6
hsa-miR-629-3p	NOLC1	9221	1	1	1	0	0	1	1	1	6
hsa-miR-629-3p	LRAT	9227	1	1	1	0	0	1	1	1	6
hsa-miR-629-3p	RAB11B	9230	0	1	1	0	1	1	1	1	6
hsa-miR-629-3p	BZRAP1	9256	0	1	1	0	1	1	1	1	6
hsa-miR-629-3p	CYTH3	9265	1	1	1	0	0	1	1	1	6
hsa-miR-629-3p	RAB9A	9367	1	1	1	0	1	0	1	1	6
hsa-miR-629-3p	NRXN2	9379	0	1	1	0	1	1	1	1	6
hsa-miR-629-3p	HOMER1	9456	0	1	1	1	1	0	1	1	6
hsa-miR-629-3p	PCYT1B	9468	1	1	1	0	0	1	1	1	6
hsa-miR-629-3p	CHST3	9469	1	1	1	0	0	1	1	1	6
hsa-miR-629-3p	ADAMTS2	9509	1	1	1	0	0	1	1	1	6
hsa-miR-629-3p	STXBP5L	9515	1	1	0	0	1	1	1	1	6
hsa-miR-629-3p	CLOCK	9575	1	1	1	0	0	1	1	1	6
hsa-miR-629-3p	IER2	9592	0	1	1	0	1	1	1	1	6
hsa-miR-629-3p	ZNF592	9640	1	1	1	0	0	1	1	1	6
hsa-miR-629-3p	KIAA0226	9711	1	1	1	0	0	1	1	1	6
hsa-miR-629-3p	PHACTR2	9749	1	1	1	0	0	1	1	1	6
hsa-miR-629-3p	KIAA0513	9764	1	1	1	0	0	1	1	1	6
hsa-miR-629-3p	TRIM66	9866	1	1	1	0	0	1	1	1	6
hsa-miR-629-3p	NUAK1	9891	1	1	1	0	0	1	1	1	6
hsa-miR-629-3p	SRGAP3	9901	1	1	1	0	0	1	1	1	6
hsa-miR-629-3p	RABGAP1L	9910	1	1	1	0	0	1	1	1	6
hsa-miR-629-3p	OXSR1	9943	1	1	1	0	0	1	1	1	6
hsa-miR-629-3p	GNPDA1	10007	1	1	1	0	0	1	1	1	6
hsa-miR-629-3p	KCNE3	10008	1	1	1	0	0	1	1	1	6
hsa-miR-629-3p	GJC1	10052	1	1	1	0	0	1	1	1	6
hsa-miR-629-3p	ABCF2	10061	1	1	1	0	0	1	1	1	6
hsa-miR-629-3p	ATP9A	10079	1	1	1	0	0	1	1	1	6
hsa-miR-629-3p	TSPAN3	10099	1	1	1	0	0	1	1	1	6
hsa-miR-629-3p	CTDSP2	10106	1	1	1	0	0	1	1	1	6
hsa-miR-629-3p	YAF2	10138	1	1	1	0	0	1	1	1	6
hsa-miR-629-3p	SLC25A15	10166	1	1	1	1	0	0	1	1	6
hsa-miR-629-3p	GDF11	10220	1	1	1	0	0	1	1	1	6
hsa-miR-629-3p	BASP1	10409	1	1	1	0	1	0	1	1	6
hsa-miR-629-3p	ARIH2	10425	1	1	1	0	0	1	1	1	6
hsa-miR-629-3p	CELF1	10658	1	1	1	0	0	1	1	1	6
hsa-miR-629-3p	CPLX2	10814	1	1	1	0	0	1	1	1	6
hsa-miR-629-3p	GPR83	10888	1	1	1	0	0	1	1	1	6
hsa-miR-629-3p	SERINC3	10955	1	1	1	0	0	1	1	1	6
hsa-miR-629-3p	VAX1	11023	1	1	1	1	0	0	1	1	6
hsa-miR-629-3p	DSTN	11034	1	1	1	0	0	1	1	1	6
hsa-miR-629-3p	PTPRT	11122	1	1	1	0	0	1	1	1	6
hsa-miR-629-3p	LDB3	11155	1	1	1	0	0	1	1	1	6
hsa-miR-629-3p	PSIP1	11168	0	1	1	1	1	0	1	1	6
hsa-miR-629-3p	ABCB8	11194	1	1	1	0	0	1	1	1	6
hsa-miR-629-3p	CD300A	11314	1	1	1	0	0	1	1	1	6
hsa-miR-629-3p	CASC3	22794	0	1	1	1	0	1	1	1	6
hsa-miR-629-3p	IKZF2	22807	1	1	1	0	0	1	1	1	6
hsa-miR-629-3p	RNF44	22838	1	1	1	0	0	1	1	1	6
hsa-miR-629-3p	VASH1	22846	1	1	1	0	0	1	1	1	6
hsa-miR-629-3p	CARD8	22900	1	1	1	1	0	0	1	1	6
hsa-miR-629-3p	RPIA	22934	0	1	1	1	0	1	1	1	6
hsa-miR-629-3p	SORCS3	22986	1	1	1	0	0	1	1	1	6
hsa-miR-629-3p	UNC13A	23025	1	1	1	0	0	1	1	1	6
hsa-miR-629-3p	ZHX3	23051	1	1	1	0	0	1	1	1	6
hsa-miR-629-3p	GGA2	23062	1	1	1	0	0	1	1	1	6
hsa-miR-629-3p	EMC1	23065	0	1	1	1	0	1	1	1	6
hsa-miR-629-3p	VWA8	23078	0	1	1	1	0	1	1	1	6
hsa-miR-629-3p	ERC1	23085	1	1	1	0	0	1	1	1	6
hsa-miR-629-3p	ARHGAP26	23092	1	1	1	0	0	1	1	1	6
hsa-miR-629-3p	TNRC6B	23112	1	1	1	0	0	1	1	1	6
hsa-miR-629-3p	NFASC	23114	1	1	1	0	0	1	1	1	6
hsa-miR-629-3p	PHF8	23133	1	1	1	0	0	1	1	1	6
hsa-miR-629-3p	RTF1	23168	1	1	1	0	0	1	1	1	6
hsa-miR-629-3p	SLC35D1	23169	1	1	1	0	0	1	1	1	6
hsa-miR-629-3p	FAM175B	23172	1	1	1	0	0	1	1	1	6
hsa-miR-629-3p	FAF2	23197	0	1	1	1	0	1	1	1	6
hsa-miR-629-3p	ATP11B	23200	1	1	1	0	0	1	1	1	6
hsa-miR-629-3p	FAM168A	23201	1	1	1	0	0	1	1	1	6
hsa-miR-629-3p	DTX4	23220	0	1	1	1	0	1	1	1	6
hsa-miR-629-3p	ARHGEF9	23229	1	1	1	0	0	1	1	1	6
hsa-miR-629-3p	KAZN	23254	1	1	1	0	0	1	1	1	6
hsa-miR-629-3p	KLHL18	23276	1	1	1	0	0	1	1	1	6
hsa-miR-629-3p	WSCD1	23302	1	1	1	0	0	1	1	1	6
hsa-miR-629-3p	ACSL6	23305	1	1	1	0	0	1	1	1	6
hsa-miR-629-3p	KIAA0930	23313	1	1	1	0	0	1	1	1	6
hsa-miR-629-3p	KHNYN	23351	1	1	0	0	1	1	1	1	6
hsa-miR-629-3p	ZNF629	23361	1	1	1	0	0	1	1	1	6
hsa-miR-629-3p	NUDCD3	23386	1	1	1	0	0	1	1	1	6
hsa-miR-629-3p	PIP5K1C	23396	1	1	1	0	0	1	1	1	6
hsa-miR-629-3p	ATP1B4	23439	1	1	1	0	0	1	1	1	6
hsa-miR-629-3p	SLC35A3	23443	1	1	1	0	0	1	1	1	6
hsa-miR-629-3p	CBX6	23466	1	1	1	0	0	1	1	1	6
hsa-miR-629-3p	NPTXR	23467	1	1	1	0	0	1	1	1	6
hsa-miR-629-3p	CBX5	23468	1	1	1	0	0	1	1	1	6
hsa-miR-629-3p	RBFOX2	23543	1	1	1	0	0	1	1	1	6
hsa-miR-629-3p	ZMYND8	23613	1	1	1	0	0	1	1	1	6
hsa-miR-629-3p	BACE1	23621	1	1	1	0	0	1	1	1	6
hsa-miR-629-3p	KCNE4	23704	1	1	1	0	0	1	1	1	6
hsa-miR-629-3p	BRD1	23774	1	1	1	0	0	1	1	1	6
hsa-miR-629-3p	KIF4A	24137	1	1	1	1	0	0	1	1	6
hsa-miR-629-3p	IFIT5	24138	1	1	1	0	0	1	1	1	6
hsa-miR-629-3p	METTL7A	25840	1	1	1	0	0	1	1	1	6
hsa-miR-629-3p	SUMF2	25870	1	1	1	0	0	1	1	1	6
hsa-miR-629-3p	ULK3	25989	1	1	1	0	0	1	1	1	6
hsa-miR-629-3p	UPF2	26019	0	1	1	0	1	1	1	1	6
hsa-miR-629-3p	PTPN20B	26095	1	1	1	0	0	1	1	1	6
hsa-miR-629-3p	ARFGAP3	26286	1	1	1	0	0	1	1	1	6
hsa-miR-629-3p	ITGB1BP2	26548	1	1	1	0	0	1	1	1	6
hsa-miR-629-3p	FOXP1	27086	1	1	1	0	0	1	1	1	6
hsa-miR-629-3p	PDE7B	27115	1	1	1	0	0	1	1	1	6
hsa-miR-629-3p	GPR82	27197	1	1	1	0	0	1	1	1	6
hsa-miR-629-3p	RND1	27289	0	1	1	0	1	1	1	1	6
hsa-miR-629-3p	CRCP	27297	1	1	1	0	0	1	1	1	6
hsa-miR-629-3p	ZBTB44	29068	1	1	1	0	0	1	1	1	6
hsa-miR-629-3p	TMOD3	29766	1	1	1	0	0	1	1	1	6
hsa-miR-629-3p	TMOD2	29767	1	1	1	0	0	1	1	1	6
hsa-miR-629-3p	TFCP2L1	29842	1	1	1	0	0	1	1	1	6
hsa-miR-629-3p	HILPDA	29923	1	1	1	0	0	1	1	1	6
hsa-miR-629-3p	PRICKLE4	29964	1	1	1	0	0	1	1	1	6
hsa-miR-629-3p	HUNK	30811	1	1	1	0	0	1	1	1	6
hsa-miR-629-3p	SEPSECS	51091	1	1	1	0	0	1	1	1	6
hsa-miR-629-3p	FAM53C	51307	1	1	1	0	0	1	1	1	6
hsa-miR-629-3p	TNFRSF12A	51330	0	1	1	1	0	1	1	1	6
hsa-miR-629-3p	SUCO	51430	0	1	1	1	0	1	1	1	6
hsa-miR-629-3p	DTL	51514	1	1	1	1	0	0	1	1	6
hsa-miR-629-3p	SUFU	51684	1	1	1	0	0	1	1	1	6
hsa-miR-629-3p	INPP5K	51763	1	1	1	0	0	1	1	1	6
hsa-miR-629-3p	GNG2	54331	1	1	1	0	0	1	1	1	6
hsa-miR-629-3p	SSH1	54434	1	1	1	0	0	1	1	1	6
hsa-miR-629-3p	NEURL1B	54492	1	1	1	0	0	1	1	1	6
hsa-miR-629-3p	SGTB	54557	1	1	1	1	0	0	1	1	6
hsa-miR-629-3p	CCNJ	54619	1	1	1	0	0	1	1	1	6
hsa-miR-629-3p	VSIG10	54621	1	1	1	0	0	1	1	1	6
hsa-miR-629-3p	GTPBP2	54676	0	1	1	1	1	0	1	1	6
hsa-miR-629-3p	RBFOX1	54715	1	1	1	0	0	1	1	1	6
hsa-miR-629-3p	KCTD9	54793	1	1	1	0	0	1	1	1	6
hsa-miR-629-3p	ZNF562	54811	1	1	1	0	0	1	1	1	6
hsa-miR-629-3p	WBP1L	54838	1	1	1	0	0	1	1	1	6
hsa-miR-629-3p	ST7L	54879	1	1	1	0	0	1	1	1	6
hsa-miR-629-3p	PDPR	55066	1	1	1	0	0	1	1	1	6
hsa-miR-629-3p	ETNK2	55224	1	1	1	0	0	1	1	1	6
hsa-miR-629-3p	TMEM39A	55254	1	1	1	0	1	0	1	1	6
hsa-miR-629-3p	PI4K2A	55361	0	1	1	0	1	1	1	1	6
hsa-miR-629-3p	IMPACT	55364	1	1	1	0	0	1	1	1	6
hsa-miR-629-3p	SOX6	55553	1	1	1	0	0	1	1	1	6
hsa-miR-629-3p	RNPC3	55599	1	1	1	0	0	1	1	1	6
hsa-miR-629-3p	SMPD4	55627	1	1	1	0	0	1	1	1	6
hsa-miR-629-3p	YEATS2	55689	1	1	1	0	0	1	1	1	6
hsa-miR-629-3p	IPO9	55705	1	1	1	0	0	1	1	1	6
hsa-miR-629-3p	ENAH	55740	1	1	1	1	0	0	1	1	6
hsa-miR-629-3p	UBFD1	56061	1	1	1	0	0	1	1	1	6
hsa-miR-629-3p	TRIM39	56658	1	1	1	0	0	1	1	1	6
hsa-miR-629-3p	CELF4	56853	1	1	1	0	0	1	1	1	6
hsa-miR-629-3p	AGPAT3	56894	1	1	1	0	0	1	1	1	6
hsa-miR-629-3p	PMEPA1	56937	0	1	1	0	1	1	1	1	6
hsa-miR-629-3p	PRDM11	56981	1	1	1	0	1	0	1	1	6
hsa-miR-629-3p	PARP11	57097	1	1	1	0	0	1	1	1	6
hsa-miR-629-3p	RALGAPA2	57186	1	1	1	0	0	1	1	1	6
hsa-miR-629-3p	STRIP2	57464	0	1	1	1	0	1	1	1	6
hsa-miR-629-3p	ERMN	57471	0	1	1	1	0	1	1	1	6
hsa-miR-629-3p	GRAMD1B	57476	1	1	1	0	0	1	1	1	6
hsa-miR-629-3p	SHROOM4	57477	1	1	1	0	0	1	1	1	6
hsa-miR-629-3p	USP31	57478	1	1	1	0	0	1	1	1	6
hsa-miR-629-3p	KIAA1210	57481	1	1	1	0	0	1	1	1	6
hsa-miR-629-3p	PCDH19	57526	1	1	1	0	0	1	1	1	6
hsa-miR-629-3p	NUFIP2	57532	1	1	1	0	0	1	1	1	6
hsa-miR-629-3p	NLGN2	57555	1	1	1	0	0	1	1	1	6
hsa-miR-629-3p	ZSWIM5	57643	0	1	1	0	1	1	1	1	6
hsa-miR-629-3p	ZBTB4	57659	0	1	1	1	0	1	1	1	6
hsa-miR-629-3p	ZSWIM6	57688	1	1	1	1	0	0	1	1	6
hsa-miR-629-3p	PLEKHA2	59339	1	1	1	0	0	1	1	1	6
hsa-miR-629-3p	PRDM16	63976	1	1	1	0	0	1	1	1	6
hsa-miR-629-3p	PERP	64065	1	1	1	1	0	0	1	1	6
hsa-miR-629-3p	XYLT1	64131	1	1	1	0	0	1	1	1	6
hsa-miR-629-3p	ZFYVE20	64145	1	1	1	0	0	1	1	1	6
hsa-miR-629-3p	PAPD5	64282	1	1	1	0	0	1	1	1	6
hsa-miR-629-3p	NSD1	64324	1	1	1	0	0	1	1	1	6
hsa-miR-629-3p	XPO4	64328	1	1	1	0	0	1	1	1	6
hsa-miR-629-3p	MRPS25	64432	1	1	1	0	0	1	1	1	6
hsa-miR-629-3p	2016-03-07	64844	1	1	1	1	0	0	1	1	6
hsa-miR-629-3p	NDRG4	65009	1	1	1	0	0	1	1	1	6
hsa-miR-629-3p	TRAK2	66008	0	1	1	1	0	1	1	1	6
hsa-miR-629-3p	DDA1	79016	1	1	1	0	0	1	1	1	6
hsa-miR-629-3p	ZNF655	79027	1	1	1	0	0	1	1	1	6
hsa-miR-629-3p	ELOVL6	79071	1	1	1	0	0	1	1	1	6
hsa-miR-629-3p	TTPAL	79183	1	1	1	0	0	1	1	1	6
hsa-miR-629-3p	BHLHE41	79365	0	1	1	1	1	0	1	1	6
hsa-miR-629-3p	ADIPOR2	79602	1	1	1	0	0	1	1	1	6
hsa-miR-629-3p	HMBOX1	79618	1	1	1	0	0	1	1	1	6
hsa-miR-629-3p	MAP7D3	79649	1	1	1	1	0	0	1	1	6
hsa-miR-629-3p	ZDHHC14	79683	1	1	1	0	0	1	1	1	6
hsa-miR-629-3p	CXorf36	79742	1	1	1	0	0	1	1	1	6
hsa-miR-629-3p	NAA40	79829	1	1	1	0	0	1	1	1	6
hsa-miR-629-3p	THSD4	79875	0	1	1	0	1	1	1	1	6
hsa-miR-629-3p	WDR76	79968	1	1	1	0	0	1	1	1	6
hsa-miR-629-3p	POF1B	79983	1	1	1	1	0	0	1	1	6
hsa-miR-629-3p	WWC2	80014	1	1	1	0	0	1	1	1	6
hsa-miR-629-3p	CSRNP3	80034	1	1	1	0	0	1	1	1	6
hsa-miR-629-3p	DCAF17	80067	1	1	1	0	0	1	1	1	6
hsa-miR-629-3p	OPA3	80207	1	1	1	0	0	1	1	1	6
hsa-miR-629-3p	ORAI2	80228	1	1	1	0	0	1	1	1	6
hsa-miR-629-3p	EDEM3	80267	1	1	1	1	0	0	1	1	6
hsa-miR-629-3p	KIAA1715	80856	1	1	1	1	0	0	1	1	6
hsa-miR-629-3p	C1orf21	81563	0	1	1	0	1	1	1	1	6
hsa-miR-629-3p	SNX27	81609	1	1	1	0	0	1	1	1	6
hsa-miR-629-3p	CAB39L	81617	1	1	1	0	0	1	1	1	6
hsa-miR-629-3p	ADAMTS12	81792	1	1	1	0	0	1	1	1	6
hsa-miR-629-3p	VANGL1	81839	1	1	1	0	0	1	1	1	6
hsa-miR-629-3p	PITPNM3	83394	1	1	1	0	0	1	1	1	6
hsa-miR-629-3p	ARHGAP24	83478	1	1	1	0	0	1	1	1	6
hsa-miR-629-3p	CCDC3	83643	1	1	1	0	0	1	1	1	6
hsa-miR-629-3p	CALN1	83698	1	1	1	0	0	1	1	1	6
hsa-miR-629-3p	MIXL1	83881	1	1	1	0	0	1	1	1	6
hsa-miR-629-3p	TOMM40L	84134	1	1	1	0	0	1	1	1	6
hsa-miR-629-3p	TMEM164	84187	1	1	1	0	0	1	1	1	6
hsa-miR-629-3p	LDOC1L	84247	1	1	1	0	0	1	1	1	6
hsa-miR-629-3p	HHIPL1	84439	1	1	1	0	0	1	1	1	6
hsa-miR-629-3p	LCOR	84458	0	1	1	0	1	1	1	1	6
hsa-miR-629-3p	ZNF559	84527	1	1	1	0	1	0	1	1	6
hsa-miR-629-3p	UNC119B	84747	1	1	1	0	0	1	1	1	6
hsa-miR-629-3p	NFATC2IP	84901	1	1	1	0	0	1	1	1	6
hsa-miR-629-3p	LRP11	84918	1	1	1	1	0	0	1	1	6
hsa-miR-629-3p	ZNRF1	84937	1	1	1	0	0	1	1	1	6
hsa-miR-629-3p	UNK	85451	1	1	1	0	0	1	1	1	6
hsa-miR-629-3p	KIAA1737	85457	1	1	1	0	0	1	1	1	6
hsa-miR-629-3p	TSLP	85480	1	1	1	0	0	1	1	1	6
hsa-miR-629-3p	NAV1	89796	1	1	1	0	0	1	1	1	6
hsa-miR-629-3p	KLHL6	89857	1	1	1	0	0	1	1	1	6
hsa-miR-629-3p	TMEM41A	90407	1	1	1	0	0	1	1	1	6
hsa-miR-629-3p	N4BP2L1	90634	1	1	1	0	0	1	1	1	6
hsa-miR-629-3p	SESTD1	91404	1	1	1	0	0	1	1	1	6
hsa-miR-629-3p	ZNF585B	92285	1	1	1	0	0	1	1	1	6
hsa-miR-629-3p	HNRNPLL	92906	1	1	1	0	0	1	1	1	6
hsa-miR-629-3p	B3GNT7	93010	0	1	1	1	0	1	1	1	6
hsa-miR-629-3p	PGAP3	93210	0	1	1	1	0	1	1	1	6
hsa-miR-629-3p	MYOCD	93649	1	1	1	0	0	1	1	1	6
hsa-miR-629-3p	PRRT2	112476	1	1	1	0	0	1	1	1	6
hsa-miR-629-3p	VPS26B	112936	1	1	1	0	0	1	1	1	6
hsa-miR-629-3p	SLC46A1	113235	1	1	1	0	0	1	1	1	6
hsa-miR-629-3p	BTBD9	114781	1	1	1	0	0	1	1	1	6
hsa-miR-629-3p	KLHL29	114818	0	1	1	0	1	1	1	1	6
hsa-miR-629-3p	FHAD1	114827	1	1	1	0	0	1	1	1	6
hsa-miR-629-3p	FBXO32	114907	0	1	1	1	0	1	1	1	6
hsa-miR-629-3p	WDR31	114987	1	1	1	0	0	1	1	1	6
hsa-miR-629-3p	KLHDC3	116138	0	1	1	1	0	1	1	1	6
hsa-miR-629-3p	AGAP2	116986	1	1	1	0	0	1	1	1	6
hsa-miR-629-3p	PARD3B	117583	1	1	1	0	0	1	1	1	6
hsa-miR-629-3p	ANTXR2	118429	0	1	1	0	1	1	1	1	6
hsa-miR-629-3p	PIK3AP1	118788	1	1	1	0	0	1	1	1	6
hsa-miR-629-3p	FAT3	120114	1	1	1	0	0	1	1	1	6
hsa-miR-629-3p	LRRC28	123355	1	1	1	0	0	1	1	1	6
hsa-miR-629-3p	CMTM3	123920	0	1	1	0	1	1	1	1	6
hsa-miR-629-3p	CYB5D1	124637	1	1	1	0	0	1	1	1	6
hsa-miR-629-3p	ZNF440	126070	1	1	1	0	0	1	1	1	6
hsa-miR-629-3p	IRGQ	126298	1	1	1	0	0	1	1	1	6
hsa-miR-629-3p	LRRC38	126755	1	1	1	1	0	0	1	1	6
hsa-miR-629-3p	SYT2	127833	1	1	1	0	0	1	1	1	6
hsa-miR-629-3p	ICA1L	130026	1	1	1	1	0	0	1	1	6
hsa-miR-629-3p	UBR3	130507	1	1	1	0	0	1	1	1	6
hsa-miR-629-3p	NUDT16	131870	1	1	1	0	0	1	1	1	6
hsa-miR-629-3p	TMEM155	132332	1	1	1	0	0	1	1	1	6
hsa-miR-629-3p	JMY	133746	1	1	1	0	0	1	1	1	6
hsa-miR-629-3p	ASB11	140456	1	1	1	0	0	1	1	1	6
hsa-miR-629-3p	SOGA1	140710	1	1	1	0	0	1	1	1	6
hsa-miR-629-3p	STK35	140901	1	1	0	0	1	1	1	1	6
hsa-miR-629-3p	CACUL1	143384	1	1	1	0	0	1	1	1	6
hsa-miR-629-3p	GLT1D1	144423	1	1	1	0	0	1	1	1	6
hsa-miR-629-3p	FAM109A	144717	1	1	1	0	0	1	1	1	6
hsa-miR-629-3p	FAM78B	149297	1	1	1	0	0	1	1	1	6
hsa-miR-629-3p	CCDC117	150275	0	1	1	1	0	1	1	1	6
hsa-miR-629-3p	TTL	150465	1	1	1	0	0	1	1	1	6
hsa-miR-629-3p	FAM117B	150864	1	1	1	0	0	1	1	1	6
hsa-miR-629-3p	XXYLT1	152002	1	1	1	0	0	1	1	1	6
hsa-miR-629-3p	CCDC50	152137	1	1	0	0	1	1	1	1	6
hsa-miR-629-3p	RNF145	153830	0	1	1	1	0	1	1	1	6
hsa-miR-629-3p	GRASP	160622	1	1	1	0	0	1	1	1	6
hsa-miR-629-3p	TMEM30B	161291	1	1	1	0	0	1	1	1	6
hsa-miR-629-3p	TMEM92	162461	1	1	1	0	0	1	1	1	6
hsa-miR-629-3p	FAM43B	163933	1	1	1	0	0	1	1	1	6
hsa-miR-629-3p	TTLL9	164395	1	1	1	0	0	1	1	1	6
hsa-miR-629-3p	GPR156	165829	1	1	1	0	0	1	1	1	6
hsa-miR-629-3p	PRICKLE2	166336	1	1	1	0	0	1	1	1	6
hsa-miR-629-3p	DCP2	167227	1	1	1	0	0	1	1	1	6
hsa-miR-629-3p	GLIS3	169792	1	1	0	0	1	1	1	1	6
hsa-miR-629-3p	SYNPO2	171024	1	1	1	0	0	1	1	1	6
hsa-miR-629-3p	POLR3H	171568	1	1	1	0	0	1	1	1	6
hsa-miR-629-3p	ZNF48	197407	1	1	1	0	0	1	1	1	6
hsa-miR-629-3p	ZBTB7C	201501	1	1	1	0	0	1	1	1	6
hsa-miR-629-3p	FAM219A	203259	0	1	1	0	1	1	1	1	6
hsa-miR-629-3p	AMER2	219287	1	1	1	0	0	1	1	1	6
hsa-miR-629-3p	USP12	219333	0	1	1	0	1	1	1	1	6
hsa-miR-629-3p	NYAP1	222950	1	1	1	0	0	1	1	1	6
hsa-miR-629-3p	CNOT6L	246175	1	1	1	0	0	1	1	1	6
hsa-miR-629-3p	STXBP4	252983	1	1	1	0	0	1	1	1	6
hsa-miR-629-3p	FNDC5	252995	1	1	1	0	0	1	1	1	6
hsa-miR-629-3p	CERS6	253782	1	1	1	0	0	1	1	1	6
hsa-miR-629-3p	BRWD3	254065	1	1	1	0	0	1	1	1	6
hsa-miR-629-3p	NAALADL2	254827	0	1	1	1	0	1	1	1	6
hsa-miR-629-3p	ZDHHC23	254887	1	1	1	0	0	1	1	1	6
hsa-miR-629-3p	PTF1A	256297	1	1	1	0	0	1	1	1	6
hsa-miR-629-3p	NEGR1	257194	1	1	1	1	0	0	1	1	6
hsa-miR-629-3p	MDGA1	266727	1	1	1	0	0	1	1	1	6
hsa-miR-629-3p	ANKRD52	283373	1	1	1	0	0	1	1	1	6
hsa-miR-629-3p	ZDHHC22	283576	1	1	1	0	0	1	1	1	6
hsa-miR-629-3p	PTRF	284119	1	1	1	0	0	1	1	1	6
hsa-miR-629-3p	NWD1	284434	1	1	1	0	0	1	1	1	6
hsa-miR-629-3p	SYPL2	284612	0	1	1	0	1	1	1	1	6
hsa-miR-629-3p	ZNF621	285268	1	1	1	1	0	0	1	1	6
hsa-miR-629-3p	ZNF707	286075	1	1	1	0	0	1	1	1	6
hsa-miR-629-3p	ZNF707	286075	1	1	1	0	0	1	1	1	6
hsa-miR-629-3p	SPOPL	339745	1	1	1	0	0	1	1	1	6
hsa-miR-629-3p	KIAA2022	340533	0	1	1	1	1	0	1	1	6
hsa-miR-629-3p	NANOS1	340719	1	1	1	0	0	1	1	1	6
hsa-miR-629-3p	ATXN1L	342371	1	1	1	1	0	0	1	1	6
hsa-miR-629-3p	STAC2	342667	1	1	1	0	0	1	1	1	6
hsa-miR-629-3p	MACC1	346389	1	1	1	0	0	1	1	1	6
hsa-miR-629-3p	ZNF710	374655	1	1	1	0	0	1	1	1	6
hsa-miR-629-3p	ZNF568	374900	1	1	1	1	0	0	1	1	6
hsa-miR-629-3p	ZNF662	389114	1	1	1	0	0	1	1	1	6
hsa-miR-629-3p	IYD	389434	1	1	1	0	0	1	1	1	6
hsa-miR-629-3p	FAM180B	399888	1	1	1	0	0	1	1	1	6
hsa-miR-629-3p	C15orf53	400359	1	1	1	0	0	1	1	1	6
hsa-miR-629-3p	C1orf226	400793	1	1	1	0	0	1	1	1	6
hsa-miR-629-3p	DEFB132	400830	1	1	1	0	0	1	1	1	6
hsa-miR-629-3p	SAMD12	401474	1	1	1	0	0	1	1	1	6
hsa-miR-629-3p	C10orf105	414152	1	1	1	0	0	1	1	1	6
hsa-miR-629-3p	MINOS1	440574	1	1	1	0	0	1	1	1	6
hsa-miR-629-3p	FAM229B	619208	1	1	1	0	0	1	1	1	6
hsa-miR-629-3p	ZNF704	619279	1	1	1	0	0	1	1	1	6
hsa-miR-629-3p	PIRT	644139	1	1	1	1	0	0	1	1	6
hsa-miR-629-3p	PTPN20A	653129	1	1	1	0	0	1	1	1	6
hsa-miR-629-3p	GPR89A	653519	1	1	1	0	0	1	1	1	6
hsa-miR-629-3p	CDK11A	728642	1	1	1	0	0	1	1	1	6
hsa-miR-629-3p	POM121C	100101267	1	1	1	0	0	1	1	1	6
hsa-miR-629-3p	ATP2B1	490	1	0	1	1	1	0	1	1	6
hsa-miR-629-3p	ATP2B1	490	1	0	1	1	1	0	1	1	6
hsa-miR-629-3p	CACNA1A	773	1	0	1	1	1	0	1	1	6
hsa-miR-629-3p	CACNA1A	773	1	0	1	1	1	0	1	1	6
hsa-miR-629-3p	CACNA1A	773	1	0	1	1	1	0	1	1	6
hsa-miR-629-3p	CACNA1A	773	1	0	1	1	1	0	1	1	6
hsa-miR-629-3p	CMKLR1	1240	1	0	1	1	0	1	1	1	6
hsa-miR-629-3p	DCX	1641	1	0	1	1	1	0	1	1	6
hsa-miR-629-3p	DCX	1641	1	0	1	1	1	0	1	1	6
hsa-miR-629-3p	DCX	1641	1	0	1	1	1	0	1	1	6
hsa-miR-629-3p	DCX	1641	1	0	1	1	1	0	1	1	6
hsa-miR-629-3p	DLG3	1741	1	0	1	1	1	0	1	1	6
hsa-miR-629-3p	DLG3	1741	1	0	1	1	1	0	1	1	6
hsa-miR-629-3p	DMP1	1758	1	0	1	1	0	1	1	1	6
hsa-miR-629-3p	DRP2	1821	1	0	1	1	0	1	1	1	6
hsa-miR-629-3p	HNF4A	3172	1	0	1	0	1	1	1	1	6
hsa-miR-629-3p	IRAK2	3656	1	0	1	1	0	1	1	1	6
hsa-miR-629-3p	LIFR	3977	1	0	1	1	1	0	1	1	6
hsa-miR-629-3p	MGAT5	4249	1	0	1	1	1	0	1	1	6
hsa-miR-629-3p	NEFM	4741	1	0	1	1	1	0	1	1	6
hsa-miR-629-3p	NEFM	4741	1	0	1	1	1	0	1	1	6
hsa-miR-629-3p	NFIX	4784	1	0	1	1	1	0	1	1	6
hsa-miR-629-3p	NOTCH2	4853	1	0	1	1	0	1	1	1	6
hsa-miR-629-3p	CDK14	5218	1	0	1	1	1	0	1	1	6
hsa-miR-629-3p	PPP1R8	5511	1	0	1	1	1	0	1	1	6
hsa-miR-629-3p	PPP1R8	5511	1	0	1	1	1	0	1	1	6
hsa-miR-629-3p	PEX19	5824	1	0	1	0	1	1	1	1	6
hsa-miR-629-3p	KDM5A	5927	1	0	1	1	0	1	1	1	6
hsa-miR-629-3p	RRM2	6241	1	0	1	1	0	1	1	1	6
hsa-miR-629-3p	ATXN1	6310	1	0	1	1	1	0	1	1	6
hsa-miR-629-3p	MAP2K4	6416	1	0	1	1	1	0	1	1	6
hsa-miR-629-3p	SOX3	6658	1	0	1	1	0	1	1	1	6
hsa-miR-629-3p	ZEB1	6935	1	0	1	1	1	0	1	1	6
hsa-miR-629-3p	ZEB1	6935	1	0	1	1	1	0	1	1	6
hsa-miR-629-3p	ZEB1	6935	1	0	1	1	1	0	1	1	6
hsa-miR-629-3p	ZEB1	6935	1	0	1	1	1	0	1	1	6
hsa-miR-629-3p	ZEB1	6935	1	0	1	1	1	0	1	1	6
hsa-miR-629-3p	ZEB1	6935	1	0	1	1	1	0	1	1	6
hsa-miR-629-3p	TCF12	6938	1	0	1	1	1	0	1	1	6
hsa-miR-629-3p	TCF12	6938	1	0	1	1	1	0	1	1	6
hsa-miR-629-3p	TCF12	6938	1	0	1	1	1	0	1	1	6
hsa-miR-629-3p	TCF12	6938	1	0	1	1	1	0	1	1	6
hsa-miR-629-3p	TCF12	6938	1	0	1	1	1	0	1	1	6
hsa-miR-629-3p	WNT2	7472	1	0	1	1	0	1	1	1	6
hsa-miR-629-3p	XRCC2	7516	1	0	1	1	0	1	1	1	6
hsa-miR-629-3p	HMGA2	8091	1	0	1	0	1	1	1	1	6
hsa-miR-629-3p	CFLAR	8837	1	0	1	1	0	1	1	1	6
hsa-miR-629-3p	CYTH1	9267	1	0	1	1	1	0	1	1	6
hsa-miR-629-3p	QKI	9444	1	0	1	0	1	1	1	1	6
hsa-miR-629-3p	POM121	9883	1	0	1	1	1	0	1	1	6
hsa-miR-629-3p	TECPR2	9895	1	0	1	1	0	1	1	1	6
hsa-miR-629-3p	TRIB1	10221	1	0	1	1	0	1	1	1	6
hsa-miR-629-3p	IKZF1	10320	1	0	1	1	0	1	1	1	6
hsa-miR-629-3p	TNRC6B	23112	1	0	1	1	1	0	1	1	6
hsa-miR-629-3p	TNRC6B	23112	1	0	1	1	1	0	1	1	6
hsa-miR-629-3p	TNRC6B	23112	1	0	1	1	1	0	1	1	6
hsa-miR-629-3p	NFASC	23114	1	0	1	1	1	0	1	1	6
hsa-miR-629-3p	NFASC	23114	1	0	1	1	1	0	1	1	6
hsa-miR-629-3p	NFASC	23114	1	0	1	1	1	0	1	1	6
hsa-miR-629-3p	NFASC	23114	1	0	1	1	1	0	1	1	6
hsa-miR-629-3p	DIP2A	23181	1	0	1	1	0	1	1	1	6
hsa-miR-629-3p	ANKRD12	23253	1	0	1	1	0	1	1	1	6
hsa-miR-629-3p	USP24	23358	1	0	1	0	1	1	1	1	6
hsa-miR-629-3p	HEY2	23493	1	0	1	1	1	0	1	1	6
hsa-miR-629-3p	ARFIP2	23647	1	0	1	1	1	0	1	1	6
hsa-miR-629-3p	ARFIP2	23647	1	0	1	1	1	0	1	1	6
hsa-miR-629-3p	ARFIP2	23647	1	0	1	1	1	0	1	1	6
hsa-miR-629-3p	ARFIP2	23647	1	0	1	1	1	0	1	1	6
hsa-miR-629-3p	NPAP1	23742	1	0	1	1	0	1	1	1	6
hsa-miR-629-3p	IFIT5	24138	1	0	1	1	1	0	1	1	6
hsa-miR-629-3p	SIN3A	25942	1	0	1	0	1	1	1	1	6
hsa-miR-629-3p	EFEMP2	30008	0	0	1	1	1	1	1	1	6
hsa-miR-629-3p	PCYOX1	51449	1	0	1	1	0	1	1	1	6
hsa-miR-629-3p	VTA1	51534	1	0	1	1	0	1	1	1	6
hsa-miR-629-3p	SDK2	54549	1	0	1	1	0	1	1	1	6
hsa-miR-629-3p	TMEM127	55654	1	0	1	1	0	1	1	1	6
hsa-miR-629-3p	NDC1	55706	1	0	1	1	1	0	1	1	6
hsa-miR-629-3p	ODF2L	57489	1	0	1	1	0	1	1	1	6
hsa-miR-629-3p	TNRC6C	57690	1	0	1	0	1	1	1	1	6
hsa-miR-629-3p	ZNF317	57693	1	0	1	1	1	0	1	1	6
hsa-miR-629-3p	ARHGEF28	64283	1	0	1	1	1	0	1	1	6
hsa-miR-629-3p	ARHGEF28	64283	1	0	1	1	1	0	1	1	6
hsa-miR-629-3p	PPP1R3B	79660	1	0	1	1	1	0	1	1	6
hsa-miR-629-3p	ZNF322	79692	1	0	1	1	1	0	1	1	6
hsa-miR-629-3p	ZNF322	79692	1	0	1	1	1	0	1	1	6
hsa-miR-629-3p	ZNF322	79692	1	0	1	1	1	0	1	1	6
hsa-miR-629-3p	ZC3H14	79882	1	0	1	1	0	1	1	1	6
hsa-miR-629-3p	CCDC68	80323	1	0	1	1	0	1	1	1	6
hsa-miR-629-3p	ZNF577	84765	1	0	1	1	0	1	1	1	6
hsa-miR-629-3p	C1orf198	84886	1	0	1	1	0	1	1	1	6
hsa-miR-629-3p	SMDT1	91689	1	0	1	1	0	1	1	1	6
hsa-miR-629-3p	NEK9	91754	1	0	1	1	0	1	1	1	6
hsa-miR-629-3p	TMEM132C	92293	1	0	1	1	0	1	1	1	6
hsa-miR-629-3p	STX1B	112755	1	0	1	0	1	1	1	1	6
hsa-miR-629-3p	PALM2	114299	1	0	1	1	0	1	1	1	6
hsa-miR-629-3p	RAET1E	135250	1	0	1	1	0	1	1	1	6
hsa-miR-629-3p	IBA57	200205	1	0	1	1	0	1	1	1	6
hsa-miR-629-3p	NAPEPLD	222236	1	0	1	1	1	0	1	1	6
hsa-miR-629-3p	NAPEPLD	222236	1	0	1	1	1	0	1	1	6
hsa-miR-629-3p	SLC41A1	254428	1	0	1	1	0	1	1	1	6
hsa-miR-629-3p	ZNF776	284309	1	0	1	0	1	1	1	1	6
hsa-miR-629-3p	ZNF619	285267	1	0	1	1	0	1	1	1	6
hsa-miR-629-3p	SOGA3	387104	1	0	1	1	0	1	1	1	6
hsa-miR-629-3p	GIMAP6	474344	1	0	1	1	0	1	1	1	6
hsa-miR-629-3p	POM121C	100101267	1	0	1	1	1	0	1	1	6
hsa-miR-629-3p	ABL2	27	1	1	0	0	0	1	1	1	5
hsa-miR-629-3p	AP1G1	164	1	1	0	0	0	1	1	1	5
hsa-miR-629-3p	AK4	205	1	1	0	0	0	1	1	1	5
hsa-miR-629-3p	ALCAM	214	1	1	1	0	0	0	1	1	5
hsa-miR-629-3p	APRT	353	1	1	1	0	0	0	1	1	5
hsa-miR-629-3p	SHROOM2	357	0	1	1	0	0	1	1	1	5
hsa-miR-629-3p	AR	367	0	1	1	0	0	1	1	1	5
hsa-miR-629-3p	RERE	473	1	1	1	0	0	0	1	1	5
hsa-miR-629-3p	ATP2B1	490	1	1	1	0	0	0	1	1	5
hsa-miR-629-3p	AVPR1B	553	1	1	1	0	0	0	1	1	5
hsa-miR-629-3p	MPPED2	744	1	1	0	0	0	1	1	1	5
hsa-miR-629-3p	DDR1	780	0	1	1	0	0	1	1	1	5
hsa-miR-629-3p	CAMK4	814	1	1	1	0	0	0	1	1	5
hsa-miR-629-3p	CAMK2A	815	0	1	1	0	0	1	1	1	5
hsa-miR-629-3p	CASP6	839	1	1	0	0	0	1	1	1	5
hsa-miR-629-3p	CD47	961	1	1	1	0	0	0	1	1	5
hsa-miR-629-3p	CD74	972	0	1	1	0	0	1	1	1	5
hsa-miR-629-3p	CDC27	996	1	1	1	0	0	0	1	1	5
hsa-miR-629-3p	CDH1	999	0	1	1	0	0	1	1	1	5
hsa-miR-629-3p	CDS1	1040	0	1	1	0	1	0	1	1	5
hsa-miR-629-3p	CDSN	1041	0	1	1	0	0	1	1	1	5
hsa-miR-629-3p	CENPA	1058	0	1	1	1	0	0	1	1	5
hsa-miR-629-3p	CFTR	1080	0	1	1	0	0	1	1	1	5
hsa-miR-629-3p	RCBTB2	1102	0	1	1	0	0	1	1	1	5
hsa-miR-629-3p	CHRM1	1128	0	1	1	0	0	1	1	1	5
hsa-miR-629-3p	CLCN5	1184	0	1	1	0	0	1	1	1	5
hsa-miR-629-3p	CNR2	1269	1	1	1	0	0	0	1	1	5
hsa-miR-629-3p	COL4A1	1282	0	1	0	0	1	1	1	1	5
hsa-miR-629-3p	COL5A1	1289	0	1	1	0	0	1	1	1	5
hsa-miR-629-3p	COL5A1	1289	0	1	1	0	0	1	1	1	5
hsa-miR-629-3p	COL8A2	1296	0	1	1	0	0	1	1	1	5
hsa-miR-629-3p	COL19A1	1310	1	1	1	0	0	0	1	1	5
hsa-miR-629-3p	MAPK14	1432	0	1	1	0	1	0	1	1	5
hsa-miR-629-3p	MAPK14	1432	0	1	1	0	1	0	1	1	5
hsa-miR-629-3p	CTSB	1508	1	1	0	0	0	1	1	1	5
hsa-miR-629-3p	DAB1	1600	1	1	1	0	0	0	1	1	5
hsa-miR-629-3p	DGKG	1608	1	1	1	0	0	0	1	1	5
hsa-miR-629-3p	DIO2	1734	1	1	0	0	0	1	1	1	5
hsa-miR-629-3p	DKC1	1736	0	1	1	1	0	0	1	1	5
hsa-miR-629-3p	DLG4	1742	0	1	1	0	0	1	1	1	5
hsa-miR-629-3p	DPYSL3	1809	1	1	0	0	0	1	1	1	5
hsa-miR-629-3p	DSC1	1823	0	1	1	0	0	1	1	1	5
hsa-miR-629-3p	DUSP5	1847	0	1	1	0	0	1	1	1	5
hsa-miR-629-3p	DUSP6	1848	0	1	1	1	0	0	1	1	5
hsa-miR-629-3p	EBF1	1879	0	1	1	0	1	0	1	1	5
hsa-miR-629-3p	ECE1	1889	1	1	0	0	0	1	1	1	5
hsa-miR-629-3p	PHC1	1911	0	1	1	0	0	1	1	1	5
hsa-miR-629-3p	EFNB2	1948	0	1	1	0	0	1	1	1	5
hsa-miR-629-3p	EGF	1950	0	1	1	0	0	1	1	1	5
hsa-miR-629-3p	EHHADH	1962	1	1	0	0	0	1	1	1	5
hsa-miR-629-3p	ELK1	2002	1	1	0	0	1	0	1	1	5
hsa-miR-629-3p	ELK4	2005	1	1	0	0	0	1	1	1	5
hsa-miR-629-3p	EMX1	2016	1	1	0	0	0	1	1	1	5
hsa-miR-629-3p	EPHA7	2045	0	1	1	0	1	0	1	1	5
hsa-miR-629-3p	ERBB4	2066	0	1	1	0	0	1	1	1	5
hsa-miR-629-3p	ERG	2078	1	1	0	0	0	1	1	1	5
hsa-miR-629-3p	ETF1	2107	1	1	1	0	0	0	1	1	5
hsa-miR-629-3p	EVI2A	2123	0	1	1	0	0	1	1	1	5
hsa-miR-629-3p	F9	2158	0	1	1	0	0	1	1	1	5
hsa-miR-629-3p	ACSL4	2182	1	1	1	0	0	0	1	1	5
hsa-miR-629-3p	FKTN	2218	0	1	1	0	0	1	1	1	5
hsa-miR-629-3p	GPC4	2239	1	1	1	0	0	0	1	1	5
hsa-miR-629-3p	FGR	2268	0	1	1	0	0	1	1	1	5
hsa-miR-629-3p	FOXO3	2309	1	1	0	0	0	1	1	1	5
hsa-miR-629-3p	GABRD	2563	0	1	1	0	0	1	1	1	5
hsa-miR-629-3p	GCH1	2643	0	1	1	0	0	1	1	1	5
hsa-miR-629-3p	NR6A1	2649	1	1	0	0	0	1	1	1	5
hsa-miR-629-3p	GLI3	2737	0	1	1	0	0	1	1	1	5
hsa-miR-629-3p	GOLGB1	2804	0	1	1	0	0	1	1	1	5
hsa-miR-629-3p	GPR4	2828	0	1	1	0	0	1	1	1	5
hsa-miR-629-3p	GRIK5	2901	0	1	1	0	0	1	1	1	5
hsa-miR-629-3p	GRIN2A	2903	0	1	1	0	0	1	1	1	5
hsa-miR-629-3p	GTF2A1	2957	1	1	1	0	0	0	1	1	5
hsa-miR-629-3p	HSD17B10	3028	1	1	1	0	0	0	1	1	5
hsa-miR-629-3p	HOXC6	3223	0	1	0	0	1	1	1	1	5
hsa-miR-629-3p	AGFG1	3267	1	1	1	0	0	0	1	1	5
hsa-miR-629-3p	IGJ	3512	0	1	1	1	0	0	1	1	5
hsa-miR-629-3p	IL2RA	3559	0	1	1	0	0	1	1	1	5
hsa-miR-629-3p	IL7R	3575	0	1	1	0	0	1	1	1	5
hsa-miR-629-3p	INHBA	3624	1	1	1	0	0	0	1	1	5
hsa-miR-629-3p	INPP5A	3632	0	1	1	0	0	1	1	1	5
hsa-miR-629-3p	INSR	3643	1	1	0	0	0	1	1	1	5
hsa-miR-629-3p	ITPKB	3707	1	1	0	0	0	1	1	1	5
hsa-miR-629-3p	ITPR2	3709	1	1	1	0	0	0	1	1	5
hsa-miR-629-3p	KCNA1	3736	1	1	0	0	0	1	1	1	5
hsa-miR-629-3p	KCNC1	3746	0	1	1	0	0	1	1	1	5
hsa-miR-629-3p	KCNJ5	3762	1	1	1	0	0	0	1	1	5
hsa-miR-629-3p	KCNQ3	3786	0	1	1	1	0	0	1	1	5
hsa-miR-629-3p	KRAS	3845	0	1	1	0	0	1	1	1	5
hsa-miR-629-3p	LAMC1	3915	0	1	1	0	0	1	1	1	5
hsa-miR-629-3p	STMN1	3925	0	1	1	1	0	0	1	1	5
hsa-miR-629-3p	LIF	3976	1	1	0	0	0	1	1	1	5
hsa-miR-629-3p	LMO2	4005	1	1	1	0	0	0	1	1	5
hsa-miR-629-3p	LTBP1	4052	0	1	1	1	0	0	1	1	5
hsa-miR-629-3p	SMAD9	4093	1	1	1	0	0	0	1	1	5
hsa-miR-629-3p	MAP1A	4130	0	1	1	0	0	1	1	1	5
hsa-miR-629-3p	MAP1B	4131	1	1	1	0	0	0	1	1	5
hsa-miR-629-3p	MAZ	4150	0	1	1	0	0	1	1	1	5
hsa-miR-629-3p	MBNL1	4154	0	1	1	1	0	0	1	1	5
hsa-miR-629-3p	MBP	4155	1	1	0	0	0	1	1	1	5
hsa-miR-629-3p	CHST6	4166	1	1	1	0	0	0	1	1	5
hsa-miR-629-3p	MEF2A	4205	1	1	1	0	0	0	1	1	5
hsa-miR-629-3p	MEOX1	4222	1	1	0	0	0	1	1	1	5
hsa-miR-629-3p	MMP16	4325	1	1	1	0	0	0	1	1	5
hsa-miR-629-3p	MTTP	4547	1	1	1	0	0	0	1	1	5
hsa-miR-629-3p	MYO1E	4643	1	1	1	0	0	0	1	1	5
hsa-miR-629-3p	MYO6	4646	1	1	0	0	0	1	1	1	5
hsa-miR-629-3p	NDUFA8	4702	1	1	1	0	0	0	1	1	5
hsa-miR-629-3p	NEFM	4741	1	1	1	0	0	0	1	1	5
hsa-miR-629-3p	NFYA	4800	1	1	1	0	0	0	1	1	5
hsa-miR-629-3p	NPTX1	4884	1	1	0	0	0	1	1	1	5
hsa-miR-629-3p	P2RX4	5025	1	1	1	0	0	0	1	1	5
hsa-miR-629-3p	PAFAH2	5051	1	1	1	0	0	0	1	1	5
hsa-miR-629-3p	PAX5	5079	1	1	1	0	0	0	1	1	5
hsa-miR-629-3p	PDE7A	5150	1	1	1	0	0	0	1	1	5
hsa-miR-629-3p	PDGFA	5154	1	1	1	0	0	0	1	1	5
hsa-miR-629-3p	PGF	5228	1	1	0	0	0	1	1	1	5
hsa-miR-629-3p	PHEX	5251	0	1	1	0	0	1	1	1	5
hsa-miR-629-3p	PKD2	5311	1	1	1	0	0	0	1	1	5
hsa-miR-629-3p	PLP1	5354	1	1	1	0	0	0	1	1	5
hsa-miR-629-3p	POU3F1	5453	1	1	1	0	0	0	1	1	5
hsa-miR-629-3p	PPP2R2A	5520	1	1	0	0	1	0	1	1	5
hsa-miR-629-3p	PRKAA2	5563	1	1	1	0	0	0	1	1	5
hsa-miR-629-3p	PRKAB2	5565	1	1	0	0	0	1	1	1	5
hsa-miR-629-3p	PKIA	5569	1	1	1	0	0	0	1	1	5
hsa-miR-629-3p	PRKAR1A	5573	1	1	1	0	0	0	1	1	5
hsa-miR-629-3p	PKN2	5586	1	1	1	0	0	0	1	1	5
hsa-miR-629-3p	MAPK13	5603	1	1	1	0	0	0	1	1	5
hsa-miR-629-3p	EIF2AK2	5610	1	1	1	0	0	0	1	1	5
hsa-miR-629-3p	PSEN1	5663	1	1	1	0	0	0	1	1	5
hsa-miR-629-3p	PSME1	5720	1	1	1	0	0	0	1	1	5
hsa-miR-629-3p	PTPN14	5784	1	1	1	0	0	0	1	1	5
hsa-miR-629-3p	PTPRD	5789	0	1	1	0	0	1	1	1	5
hsa-miR-629-3p	PTPRK	5796	1	1	0	0	0	1	1	1	5
hsa-miR-629-3p	PURB	5814	1	1	0	0	0	1	1	1	5
hsa-miR-629-3p	RAB4A	5867	1	1	1	0	0	0	1	1	5
hsa-miR-629-3p	RAD23B	5887	1	1	1	0	0	0	1	1	5
hsa-miR-629-3p	RHO	6010	1	1	1	0	0	0	1	1	5
hsa-miR-629-3p	SBF1	6305	1	1	1	0	0	0	1	1	5
hsa-miR-629-3p	SCN8A	6334	1	1	0	0	1	0	1	1	5
hsa-miR-629-3p	MAP2K4	6416	1	1	1	0	0	0	1	1	5
hsa-miR-629-3p	SGSH	6448	1	1	1	0	0	0	1	1	5
hsa-miR-629-3p	SH3GL2	6456	0	1	0	0	1	1	1	1	5
hsa-miR-629-3p	ST3GAL3	6487	1	1	1	0	0	0	1	1	5
hsa-miR-629-3p	SLCO1A2	6579	1	1	1	0	0	0	1	1	5
hsa-miR-629-3p	SMO	6608	1	1	1	0	0	0	1	1	5
hsa-miR-629-3p	SNRPD3	6634	1	1	1	0	0	0	1	1	5
hsa-miR-629-3p	SOX2	6657	1	1	1	0	0	0	1	1	5
hsa-miR-629-3p	SPAM1	6677	1	1	1	0	0	0	1	1	5
hsa-miR-629-3p	SPOCK1	6695	1	1	1	0	0	0	1	1	5
hsa-miR-629-3p	SRP19	6728	1	1	1	0	0	0	1	1	5
hsa-miR-629-3p	STAT5B	6777	1	1	0	0	0	1	1	1	5
hsa-miR-629-3p	STC1	6781	1	1	0	0	0	1	1	1	5
hsa-miR-629-3p	STK4	6789	1	1	0	0	0	1	1	1	5
hsa-miR-629-3p	STRN	6801	1	1	1	0	0	0	1	1	5
hsa-miR-629-3p	STYX	6815	1	1	0	0	0	1	1	1	5
hsa-miR-629-3p	SYT1	6857	1	1	1	0	0	0	1	1	5
hsa-miR-629-3p	ZEB1	6935	1	1	1	0	0	0	1	1	5
hsa-miR-629-3p	TCP1	6950	1	1	1	0	0	0	1	1	5
hsa-miR-629-3p	TFAP2B	7021	1	1	0	0	1	0	1	1	5
hsa-miR-629-3p	NR2F2	7026	1	1	0	0	0	1	1	1	5
hsa-miR-629-3p	TGFA	7039	1	1	1	0	0	0	1	1	5
hsa-miR-629-3p	TGFA	7039	1	1	1	0	0	0	1	1	5
hsa-miR-629-3p	TGFB3	7043	1	1	1	0	0	0	1	1	5
hsa-miR-629-3p	TGFBR1	7046	1	1	1	0	0	0	1	1	5
hsa-miR-629-3p	THRB	7068	1	1	0	0	0	1	1	1	5
hsa-miR-629-3p	TLR4	7099	1	1	1	0	0	0	1	1	5
hsa-miR-629-3p	TLR5	7100	1	1	1	0	0	0	1	1	5
hsa-miR-629-3p	TNNI1	7135	1	1	0	0	0	1	1	1	5
hsa-miR-629-3p	TP53BP1	7158	1	1	1	0	0	0	1	1	5
hsa-miR-629-3p	TPM2	7169	1	1	0	0	0	1	1	1	5
hsa-miR-629-3p	TPM4	7171	1	1	1	0	0	0	1	1	5
hsa-miR-629-3p	TSPYL1	7259	1	1	1	0	0	0	1	1	5
hsa-miR-629-3p	TUFT1	7286	1	1	0	0	0	1	1	1	5
hsa-miR-629-3p	UMPS	7372	1	1	1	0	0	0	1	1	5
hsa-miR-629-3p	VASP	7408	0	1	1	1	0	0	1	1	5
hsa-miR-629-3p	ZNF18	7566	1	1	1	0	0	0	1	1	5
hsa-miR-629-3p	ZNF33A	7581	1	1	0	0	0	1	1	1	5
hsa-miR-629-3p	ZNF229	7772	1	1	0	0	0	1	1	1	5
hsa-miR-629-3p	FZD5	7855	0	1	0	0	1	1	1	1	5
hsa-miR-629-3p	FZD3	7976	1	1	0	0	0	1	1	1	5
hsa-miR-629-3p	ADAM12	8038	1	1	1	0	0	0	1	1	5
hsa-miR-629-3p	CSRP3	8048	1	1	1	0	0	0	1	1	5
hsa-miR-629-3p	CUL5	8065	1	1	0	0	1	0	1	1	5
hsa-miR-629-3p	PABPN1	8106	0	1	1	0	1	0	1	1	5
hsa-miR-629-3p	DPF3	8110	1	1	1	0	0	0	1	1	5
hsa-miR-629-3p	NCOA3	8202	1	1	1	0	0	0	1	1	5
hsa-miR-629-3p	USP9X	8239	0	1	1	0	1	0	1	1	5
hsa-miR-629-3p	SMC1A	8243	0	1	1	0	0	1	1	1	5
hsa-miR-629-3p	PICALM	8301	1	1	0	0	0	1	1	1	5
hsa-miR-629-3p	RECK	8434	0	1	1	0	0	1	1	1	5
hsa-miR-629-3p	RAD54L	8438	1	1	1	0	0	0	1	1	5
hsa-miR-629-3p	YBX3	8531	1	1	1	0	0	0	1	1	5
hsa-miR-629-3p	KLF7	8609	1	1	0	0	0	1	1	1	5
hsa-miR-629-3p	B4GALT4	8702	0	1	1	0	0	1	1	1	5
hsa-miR-629-3p	NOL4	8715	0	1	1	1	0	0	1	1	5
hsa-miR-629-3p	BTRC	8945	0	1	1	0	0	1	1	1	5
hsa-miR-629-3p	LIMD1	8994	1	1	1	0	0	0	1	1	5
hsa-miR-629-3p	SOCS3	9021	0	1	1	0	0	1	1	1	5
hsa-miR-629-3p	USP6	9098	0	1	0	0	1	1	1	1	5
hsa-miR-629-3p	RQCD1	9125	1	1	1	0	0	0	1	1	5
hsa-miR-629-3p	MAP3K13	9175	1	1	0	0	0	1	1	1	5
hsa-miR-629-3p	ZMYM4	9202	1	1	1	0	0	0	1	1	5
hsa-miR-629-3p	LARGE	9215	0	1	1	0	0	1	1	1	5
hsa-miR-629-3p	CD83	9308	0	1	1	1	0	0	1	1	5
hsa-miR-629-3p	VAMP3	9341	0	1	1	1	0	0	1	1	5
hsa-miR-629-3p	NTN1	9423	1	1	0	0	0	1	1	1	5
hsa-miR-629-3p	MAP4K4	9448	1	1	1	0	0	0	1	1	5
hsa-miR-629-3p	ONECUT2	9480	1	1	0	0	0	1	1	1	5
hsa-miR-629-3p	ADAMTS4	9507	0	1	1	0	0	1	1	1	5
hsa-miR-629-3p	ADAMTS1	9510	0	1	1	0	0	1	1	1	5
hsa-miR-629-3p	PMPCB	9512	1	1	1	0	0	0	1	1	5
hsa-miR-629-3p	RNF14	9604	1	1	0	0	0	1	1	1	5
hsa-miR-629-3p	NCOR1	9611	1	1	1	0	0	0	1	1	5
hsa-miR-629-3p	RGS6	9628	1	1	1	0	0	0	1	1	5
hsa-miR-629-3p	HS2ST1	9653	0	1	1	0	0	1	1	1	5
hsa-miR-629-3p	TTLL4	9654	0	1	1	0	1	0	1	1	5
hsa-miR-629-3p	ECE2	9718	1	1	1	0	0	0	1	1	5
hsa-miR-629-3p	KIAA0408	9729	1	1	1	0	0	0	1	1	5
hsa-miR-629-3p	FRMPD4	9758	0	1	1	0	0	1	1	1	5
hsa-miR-629-3p	KIAA0195	9772	0	1	1	0	0	1	1	1	5
hsa-miR-629-3p	RIMS3	9783	0	1	1	0	0	1	1	1	5
hsa-miR-629-3p	CTIF	9811	0	1	1	0	0	1	1	1	5
hsa-miR-629-3p	EFCAB14	9813	0	1	1	0	0	1	1	1	5
hsa-miR-629-3p	TESPA1	9840	0	1	1	0	0	1	1	1	5
hsa-miR-629-3p	SMG7	9887	0	1	1	0	0	1	1	1	5
hsa-miR-629-3p	TMCC2	9911	0	1	1	0	0	1	1	1	5
hsa-miR-629-3p	ZBTB5	9925	1	1	0	0	0	1	1	1	5
hsa-miR-629-3p	LPGAT1	9926	0	1	1	0	0	1	1	1	5
hsa-miR-629-3p	RBM8A	9939	1	1	1	0	0	0	1	1	5
hsa-miR-629-3p	SLC12A6	9990	1	1	1	0	0	0	1	1	5
hsa-miR-629-3p	PTBP3	9991	0	1	1	0	0	1	1	1	5
hsa-miR-629-3p	AKT3	10000	1	1	1	0	0	0	1	1	5
hsa-miR-629-3p	HDAC5	10014	0	1	1	0	0	1	1	1	5
hsa-miR-629-3p	RANBP9	10048	1	1	0	0	1	0	1	1	5
hsa-miR-629-3p	IL18BP	10068	0	1	1	0	1	0	1	1	5
hsa-miR-629-3p	UST	10090	1	1	1	0	0	0	1	1	5
hsa-miR-629-3p	TSPAN5	10098	1	1	0	0	1	0	1	1	5
hsa-miR-629-3p	LHFPL2	10184	1	1	0	0	0	1	1	1	5
hsa-miR-629-3p	DCAF7	10238	1	1	0	0	0	1	1	1	5
hsa-miR-629-3p	SPRY3	10251	0	1	1	0	0	1	1	1	5
hsa-miR-629-3p	2016-03-06	10299	1	1	1	0	0	0	1	1	5
hsa-miR-629-3p	SEMA3A	10371	1	1	1	0	0	0	1	1	5
hsa-miR-629-3p	ST3GAL6	10402	1	1	1	0	0	0	1	1	5
hsa-miR-629-3p	PPIE	10450	1	1	1	0	0	0	1	1	5
hsa-miR-629-3p	VAT1	10493	0	1	1	1	0	0	1	1	5
hsa-miR-629-3p	NCOA2	10499	1	1	1	0	0	0	1	1	5
hsa-miR-629-3p	SLC34A2	10568	0	1	1	0	0	1	1	1	5
hsa-miR-629-3p	HEXIM1	10614	0	1	1	1	0	0	1	1	5
hsa-miR-629-3p	STAMBP	10617	0	1	1	0	0	1	1	1	5
hsa-miR-629-3p	PDPN	10630	0	1	1	0	0	1	1	1	5
hsa-miR-629-3p	NUDC	10726	1	1	0	0	0	1	1	1	5
hsa-miR-629-3p	CHL1	10752	0	1	1	0	0	1	1	1	5
hsa-miR-629-3p	PLK2	10769	0	1	1	0	1	0	1	1	5
hsa-miR-629-3p	ZNF268	10795	0	1	1	0	1	0	1	1	5
hsa-miR-629-3p	SMR3B	10879	0	1	1	1	0	0	1	1	5
hsa-miR-629-3p	SPIN1	10927	1	1	0	0	0	1	1	1	5
hsa-miR-629-3p	CBX1	10951	0	1	1	0	0	1	1	1	5
hsa-miR-629-3p	MAPRE2	10982	0	1	1	0	0	1	1	1	5
hsa-miR-629-3p	TRIOBP	11078	1	1	0	0	0	1	1	1	5
hsa-miR-629-3p	ATE1	11101	1	1	0	0	0	1	1	1	5
hsa-miR-629-3p	CDC42EP1	11135	0	1	1	0	0	1	1	1	5
hsa-miR-629-3p	KAT7	11143	0	1	1	0	0	1	1	1	5
hsa-miR-629-3p	ERLIN2	11160	0	1	1	0	0	1	1	1	5
hsa-miR-629-3p	FZD10	11211	0	1	1	0	0	1	1	1	5
hsa-miR-629-3p	PADI2	11240	0	1	1	0	0	1	1	1	5
hsa-miR-629-3p	MGLL	11343	1	1	0	0	0	1	1	1	5
hsa-miR-629-3p	MRAS	22808	0	1	1	0	0	1	1	1	5
hsa-miR-629-3p	AAK1	22848	1	1	1	0	0	0	1	1	5
hsa-miR-629-3p	ICK	22858	0	1	1	0	0	1	1	1	5
hsa-miR-629-3p	SLITRK3	22865	1	1	1	0	0	0	1	1	5
hsa-miR-629-3p	ABLIM3	22885	1	1	1	0	0	0	1	1	5
hsa-miR-629-3p	FOXJ3	22887	0	1	1	0	0	1	1	1	5
hsa-miR-629-3p	RPH3A	22895	0	1	1	0	0	1	1	1	5
hsa-miR-629-3p	RUFY3	22902	0	1	1	0	0	1	1	1	5
hsa-miR-629-3p	WDFY3	23001	0	1	1	0	0	1	1	1	5
hsa-miR-629-3p	PALLD	23022	1	1	0	0	0	1	1	1	5
hsa-miR-629-3p	MON2	23041	0	1	1	0	0	1	1	1	5
hsa-miR-629-3p	PDS5B	23047	1	1	1	0	0	0	1	1	5
hsa-miR-629-3p	NMNAT2	23057	0	1	1	0	0	1	1	1	5
hsa-miR-629-3p	PEG10	23089	0	1	1	0	0	1	1	1	5
hsa-miR-629-3p	PEG10	23089	0	1	1	0	0	1	1	1	5
hsa-miR-629-3p	PEG10	23089	0	1	1	0	0	1	1	1	5
hsa-miR-629-3p	PEG10	23089	0	1	1	0	0	1	1	1	5
hsa-miR-629-3p	SARM1	23098	1	1	1	0	0	0	1	1	5
hsa-miR-629-3p	ZBTB43	23099	1	1	0	0	0	1	1	1	5
hsa-miR-629-3p	ATG2A	23130	0	1	1	0	1	0	1	1	5
hsa-miR-629-3p	2016-09-06	23157	0	1	1	0	0	1	1	1	5
hsa-miR-629-3p	ARL6IP1	23204	0	1	1	0	0	1	1	1	5
hsa-miR-629-3p	SYT11	23208	1	1	0	0	0	1	1	1	5
hsa-miR-629-3p	RHOBTB2	23221	0	1	1	0	0	1	1	1	5
hsa-miR-629-3p	OTUD3	23252	1	1	0	0	0	1	1	1	5
hsa-miR-629-3p	PPIP5K2	23262	1	1	1	0	0	0	1	1	5
hsa-miR-629-3p	CLUH	23277	0	1	1	0	0	1	1	1	5
hsa-miR-629-3p	ATMIN	23300	1	1	0	0	0	1	1	1	5
hsa-miR-629-3p	SATB2	23314	0	1	1	0	1	0	1	1	5
hsa-miR-629-3p	TRIM2	23321	0	1	0	0	1	1	1	1	5
hsa-miR-629-3p	U2SURP	23350	0	1	1	0	0	1	1	1	5
hsa-miR-629-3p	PSD3	23362	1	1	0	0	0	1	1	1	5
hsa-miR-629-3p	LARP1	23367	1	1	1	0	0	0	1	1	5
hsa-miR-629-3p	ARHGEF18	23370	0	1	1	0	0	1	1	1	5
hsa-miR-629-3p	LARS2	23395	0	1	1	0	0	1	1	1	5
hsa-miR-629-3p	ANGPTL2	23452	1	1	0	0	0	1	1	1	5
hsa-miR-629-3p	ABCA5	23461	1	1	0	0	0	1	1	1	5
hsa-miR-629-3p	HEY2	23493	1	1	1	0	0	0	1	1	5
hsa-miR-629-3p	MACF1	23499	0	1	1	0	0	1	1	1	5
hsa-miR-629-3p	SSBP2	23635	1	1	1	0	0	0	1	1	5
hsa-miR-629-3p	TMEM2	23670	0	1	1	0	0	1	1	1	5
hsa-miR-629-3p	GABARAPL1	23710	0	1	1	0	0	1	1	1	5
hsa-miR-629-3p	PPIL2	23759	0	1	1	0	0	1	1	1	5
hsa-miR-629-3p	APOL2	23780	1	1	0	0	0	1	1	1	5
hsa-miR-629-3p	RAD54B	25788	1	1	1	0	0	0	1	1	5
hsa-miR-629-3p	ATXN10	25814	0	1	1	1	0	0	1	1	5
hsa-miR-629-3p	MTO1	25821	0	1	1	0	0	1	1	1	5
hsa-miR-629-3p	DNAJB5	25822	0	1	1	0	0	1	1	1	5
hsa-miR-629-3p	THUMPD3	25917	0	1	1	0	0	1	1	1	5
hsa-miR-629-3p	C20orf194	25943	0	1	1	0	0	1	1	1	5
hsa-miR-629-3p	FAM32A	26017	1	1	1	0	0	0	1	1	5
hsa-miR-629-3p	UBXN7	26043	1	1	1	0	0	0	1	1	5
hsa-miR-629-3p	PRPF31	26121	1	1	1	0	0	0	1	1	5
hsa-miR-629-3p	PRPF31	26121	1	1	1	0	0	0	1	1	5
hsa-miR-629-3p	PRPF31	26121	1	1	1	0	0	0	1	1	5
hsa-miR-629-3p	PRPF31	26121	1	1	1	0	0	0	1	1	5
hsa-miR-629-3p	PRPF31	26121	1	1	1	0	0	0	1	1	5
hsa-miR-629-3p	PRPF31	26121	1	1	1	0	0	0	1	1	5
hsa-miR-629-3p	PRPF31	26121	1	1	1	0	0	0	1	1	5
hsa-miR-629-3p	PRPF31	26121	1	1	1	0	0	0	1	1	5
hsa-miR-629-3p	PRPF31	26121	1	1	1	0	0	0	1	1	5
hsa-miR-629-3p	PRPF31	26121	1	1	1	0	0	0	1	1	5
hsa-miR-629-3p	LHX6	26468	0	1	1	0	0	1	1	1	5
hsa-miR-629-3p	TIMM10B	26515	0	1	1	0	0	1	1	1	5
hsa-miR-629-3p	RGS17	26575	1	1	0	0	0	1	1	1	5
hsa-miR-629-3p	NUFIP1	26747	0	1	1	0	0	1	1	1	5
hsa-miR-629-3p	RNF11	26994	0	1	1	0	0	1	1	1	5
hsa-miR-629-3p	PALD1	27143	1	1	1	0	0	0	1	1	5
hsa-miR-629-3p	VPS4A	27183	0	1	1	0	0	1	1	1	5
hsa-miR-629-3p	AHDC1	27245	0	1	1	0	0	1	1	1	5
hsa-miR-629-3p	PDLIM3	27295	0	1	1	1	0	0	1	1	5
hsa-miR-629-3p	BHLHE22	27319	1	1	0	0	0	1	1	1	5
hsa-miR-629-3p	DESI1	27351	1	1	0	0	0	1	1	1	5
hsa-miR-629-3p	POMT2	29954	0	1	1	0	0	1	1	1	5
hsa-miR-629-3p	RAX	30062	0	1	1	0	0	1	1	1	5
hsa-miR-629-3p	ZBTB21	49854	0	1	1	0	0	1	1	1	5
hsa-miR-629-3p	AK3	50808	1	1	1	0	0	0	1	1	5
hsa-miR-629-3p	F11R	50848	1	1	0	0	0	1	1	1	5
hsa-miR-629-3p	ZBTB7B	51043	0	1	1	0	0	1	1	1	5
hsa-miR-629-3p	PI15	51050	1	1	1	0	0	0	1	1	5
hsa-miR-629-3p	DERA	51071	0	1	1	1	0	0	1	1	5
hsa-miR-629-3p	PHF20L1	51105	0	1	1	0	0	1	1	1	5
hsa-miR-629-3p	IER3IP1	51124	1	1	1	0	0	0	1	1	5
hsa-miR-629-3p	CRIM1	51232	0	1	1	0	1	0	1	1	5
hsa-miR-629-3p	MRPL30	51263	1	1	1	0	0	0	1	1	5
hsa-miR-629-3p	RXFP3	51289	1	1	0	0	0	1	1	1	5
hsa-miR-629-3p	ZDHHC3	51304	1	1	1	0	0	0	1	1	5
hsa-miR-629-3p	SLC25A37	51312	1	1	1	0	0	0	1	1	5
hsa-miR-629-3p	MRPL35	51318	0	1	1	1	0	0	1	1	5
hsa-miR-629-3p	ZNF771	51333	0	1	1	0	0	1	1	1	5
hsa-miR-629-3p	BIN2	51411	0	1	1	0	0	1	1	1	5
hsa-miR-629-3p	SNX9	51429	0	1	1	0	0	1	1	1	5
hsa-miR-629-3p	CTDSPL2	51496	0	1	0	0	1	1	1	1	5
hsa-miR-629-3p	TRIM33	51592	0	1	1	1	0	0	1	1	5
hsa-miR-629-3p	ATP6V1H	51606	1	1	1	0	0	0	1	1	5
hsa-miR-629-3p	DHRS7	51635	0	1	1	0	0	1	1	1	5
hsa-miR-629-3p	MPP6	51678	1	1	1	0	0	0	1	1	5
hsa-miR-629-3p	GPRC5B	51704	0	1	1	0	0	1	1	1	5
hsa-miR-629-3p	ATP8A2	51761	1	1	1	0	0	0	1	1	5
hsa-miR-629-3p	KDM3B	51780	1	1	1	0	0	0	1	1	5
hsa-miR-629-3p	CNTN5	53942	1	1	0	0	0	1	1	1	5
hsa-miR-629-3p	GPR173	54328	0	1	1	0	0	1	1	1	5
hsa-miR-629-3p	FAM134B	54463	1	1	1	0	0	0	1	1	5
hsa-miR-629-3p	TMCO1	54499	0	1	1	0	0	1	1	1	5
hsa-miR-629-3p	FBXL19	54620	0	1	1	0	0	1	1	1	5
hsa-miR-629-3p	ZNHIT6	54680	1	1	0	0	0	1	1	1	5
hsa-miR-629-3p	PDP1	54704	1	1	0	0	0	1	1	1	5
hsa-miR-629-3p	TMED9	54732	0	1	1	0	0	1	1	1	5
hsa-miR-629-3p	PPP1R12C	54776	0	1	1	0	0	1	1	1	5
hsa-miR-629-3p	DNAJB12	54788	0	1	1	0	0	1	1	1	5
hsa-miR-629-3p	GIN1	54826	0	1	1	0	0	1	1	1	5
hsa-miR-629-3p	BCAS3	54828	0	1	1	0	0	1	1	1	5
hsa-miR-629-3p	C1orf27	54953	0	1	1	0	0	1	1	1	5
hsa-miR-629-3p	2016-03-01	55016	1	1	0	0	0	1	1	1	5
hsa-miR-629-3p	PTCD3	55037	1	1	0	0	0	1	1	1	5
hsa-miR-629-3p	TRMT12	55039	1	1	1	0	0	0	1	1	5
hsa-miR-629-3p	ZCWPW1	55063	0	1	1	0	0	1	1	1	5
hsa-miR-629-3p	RALGPS2	55103	0	1	1	0	0	1	1	1	5
hsa-miR-629-3p	MTPAP	55149	1	1	1	0	0	0	1	1	5
hsa-miR-629-3p	PRMT6	55170	0	1	1	0	1	0	1	1	5
hsa-miR-629-3p	SETD5	55209	1	1	0	0	0	1	1	1	5
hsa-miR-629-3p	VPS53	55275	1	1	0	0	0	1	1	1	5
hsa-miR-629-3p	UBE2W	55284	1	1	1	0	0	0	1	1	5
hsa-miR-629-3p	TMEM144	55314	1	1	0	0	0	1	1	1	5
hsa-miR-629-3p	ACER3	55331	1	1	1	0	0	0	1	1	5
hsa-miR-629-3p	SLC39A9	55334	1	1	0	0	0	1	1	1	5
hsa-miR-629-3p	NDUFAF7	55471	1	1	0	0	0	1	1	1	5
hsa-miR-629-3p	SLC30A10	55532	0	1	1	1	0	0	1	1	5
hsa-miR-629-3p	CDV3	55573	1	1	0	0	0	1	1	1	5
hsa-miR-629-3p	FAM46A	55603	0	1	1	0	0	1	1	1	5
hsa-miR-629-3p	PPP1R9A	55607	1	1	0	0	0	1	1	1	5
hsa-miR-629-3p	INTS8	55656	0	1	1	1	0	0	1	1	5
hsa-miR-629-3p	GPATCH2L	55668	0	1	1	0	0	1	1	1	5
hsa-miR-629-3p	FAM178A	55719	0	1	1	0	0	1	1	1	5
hsa-miR-629-3p	CHFR	55743	0	1	1	0	0	1	1	1	5
hsa-miR-629-3p	MBNL3	55796	1	1	0	0	0	1	1	1	5
hsa-miR-629-3p	RCC2	55920	0	1	1	0	0	1	1	1	5
hsa-miR-629-3p	2016-09-03	55964	0	1	1	0	1	0	1	1	5
hsa-miR-629-3p	CTPS2	56474	1	1	1	0	0	0	1	1	5
hsa-miR-629-3p	RPRM	56475	1	1	1	0	0	0	1	1	5
hsa-miR-629-3p	NRIP3	56675	1	1	1	0	0	0	1	1	5
hsa-miR-629-3p	ZC3HAV1	56829	1	1	1	0	0	0	1	1	5
hsa-miR-629-3p	OTUD7B	56957	0	1	1	0	0	1	1	1	5
hsa-miR-629-3p	C14orf132	56967	1	1	1	0	0	0	1	1	5
hsa-miR-629-3p	ATXN7L3	56970	0	1	1	0	0	1	1	1	5
hsa-miR-629-3p	STOX2	56977	1	1	1	0	0	0	1	1	5
hsa-miR-629-3p	TULP4	56995	0	1	1	0	0	1	1	1	5
hsa-miR-629-3p	CYSLTR2	57105	1	1	1	0	0	0	1	1	5
hsa-miR-629-3p	PDSS2	57107	1	1	0	0	0	1	1	1	5
hsa-miR-629-3p	RALGAPB	57148	1	1	0	0	0	1	1	1	5
hsa-miR-629-3p	PELI2	57161	1	1	0	0	1	0	1	1	5
hsa-miR-629-3p	NIPAL3	57185	1	1	1	0	0	0	1	1	5
hsa-miR-629-3p	ZNF248	57209	1	1	0	0	0	1	1	1	5
hsa-miR-629-3p	KIAA1244	57221	1	1	0	0	0	1	1	1	5
hsa-miR-629-3p	CLK4	57396	0	1	1	0	0	1	1	1	5
hsa-miR-629-3p	ZNF512B	57473	0	1	1	0	0	1	1	1	5
hsa-miR-629-3p	ESYT2	57488	1	1	0	0	0	1	1	1	5
hsa-miR-629-3p	LRFN2	57497	0	1	1	0	0	1	1	1	5
hsa-miR-629-3p	KIAA1324	57535	1	1	1	0	0	0	1	1	5
hsa-miR-629-3p	ARHGAP20	57569	1	1	0	0	0	1	1	1	5
hsa-miR-629-3p	ZNF687	57592	0	1	1	0	0	1	1	1	5
hsa-miR-629-3p	DPP10	57628	0	1	1	0	0	1	1	1	5
hsa-miR-629-3p	GPR107	57720	1	1	0	0	0	1	1	1	5
hsa-miR-629-3p	RAB40C	57799	0	1	1	0	0	1	1	1	5
hsa-miR-629-3p	ZNF462	58499	1	1	0	0	0	1	1	1	5
hsa-miR-629-3p	FAM60A	58516	0	1	1	0	0	1	1	1	5
hsa-miR-629-3p	ALX4	60529	1	1	0	0	0	1	1	1	5
hsa-miR-629-3p	CELF5	60680	1	1	1	0	0	0	1	1	5
hsa-miR-629-3p	ZNF667	63934	1	1	0	0	0	1	1	1	5
hsa-miR-629-3p	KIF13A	63971	0	1	1	0	0	1	1	1	5
hsa-miR-629-3p	NEUROG2	63973	0	1	1	0	1	0	1	1	5
hsa-miR-629-3p	PRDM15	63977	0	1	1	0	0	1	1	1	5
hsa-miR-629-3p	NCAPG	64151	1	1	1	0	0	0	1	1	5
hsa-miR-629-3p	ABCG8	64241	0	1	1	0	0	1	1	1	5
hsa-miR-629-3p	LMBR1	64327	0	1	1	0	0	1	1	1	5
hsa-miR-629-3p	ZNF106	64397	1	1	0	0	0	1	1	1	5
hsa-miR-629-3p	WBSCR17	64409	0	1	1	0	0	1	1	1	5
hsa-miR-629-3p	CSMD1	64478	1	1	1	0	0	0	1	1	5
hsa-miR-629-3p	PLA2G2F	64600	0	1	1	0	0	1	1	1	5
hsa-miR-629-3p	CREB3L2	64764	0	1	1	0	0	1	1	1	5
hsa-miR-629-3p	C6orf106	64771	0	1	1	0	0	1	1	1	5
hsa-miR-629-3p	NABP1	64859	0	1	1	0	0	1	1	1	5
hsa-miR-629-3p	CDCP1	64866	0	1	1	0	0	1	1	1	5
hsa-miR-629-3p	RAPH1	65059	0	1	1	0	0	1	1	1	5
hsa-miR-629-3p	ZBTB10	65986	1	1	0	0	0	1	1	1	5
hsa-miR-629-3p	ATG9A	79065	1	1	1	0	0	0	1	1	5
hsa-miR-629-3p	C1orf116	79098	1	1	0	0	0	1	1	1	5
hsa-miR-629-3p	ZNF343	79175	0	1	1	0	0	1	1	1	5
hsa-miR-629-3p	ATP13A3	79572	0	1	1	0	0	1	1	1	5
hsa-miR-629-3p	TMEM231	79583	1	1	0	0	0	1	1	1	5
hsa-miR-629-3p	C22orf29	79680	1	1	0	0	0	1	1	1	5
hsa-miR-629-3p	GALNT12	79695	0	1	1	0	0	1	1	1	5
hsa-miR-629-3p	AAGAB	79719	1	1	0	0	0	1	1	1	5
hsa-miR-629-3p	ZNF768	79724	0	1	1	0	0	1	1	1	5
hsa-miR-629-3p	LIN28A	79727	0	1	0	0	1	1	1	1	5
hsa-miR-629-3p	MOB3B	79817	0	1	1	0	0	1	1	1	5
hsa-miR-629-3p	PIP4K2C	79837	0	1	1	0	0	1	1	1	5
hsa-miR-629-3p	NEK11	79858	0	1	1	0	0	1	1	1	5
hsa-miR-629-3p	BAALC	79870	1	1	1	0	0	0	1	1	5
hsa-miR-629-3p	RIN3	79890	0	1	1	0	0	1	1	1	5
hsa-miR-629-3p	ACTR5	79913	1	1	1	0	0	0	1	1	5
hsa-miR-629-3p	DHDDS	79947	0	1	1	0	0	1	1	1	5
hsa-miR-629-3p	ESRP2	80004	0	1	1	0	0	1	1	1	5
hsa-miR-629-3p	C14orf159	80017	0	1	1	0	0	1	1	1	5
hsa-miR-629-3p	WDR26	80232	0	1	1	0	0	1	1	1	5
hsa-miR-629-3p	KLHL15	80311	0	1	1	0	0	1	1	1	5
hsa-miR-629-3p	SP6	80320	0	1	1	0	0	1	1	1	5
hsa-miR-629-3p	WDR82	80335	1	1	0	0	0	1	1	1	5
hsa-miR-629-3p	DCAF11	80344	1	1	0	0	0	1	1	1	5
hsa-miR-629-3p	PRR3	80742	1	1	1	0	0	0	1	1	5
hsa-miR-629-3p	SH3BP5L	80851	1	1	1	0	0	0	1	1	5
hsa-miR-629-3p	VOPP1	81552	1	1	0	0	0	1	1	1	5
hsa-miR-629-3p	PLA2G12A	81579	1	1	0	0	0	1	1	1	5
hsa-miR-629-3p	URM1	81605	1	1	1	0	0	0	1	1	5
hsa-miR-629-3p	TSPAN14	81619	1	1	0	0	0	1	1	1	5
hsa-miR-629-3p	APH1B	83464	1	1	0	0	0	1	1	1	5
hsa-miR-629-3p	RASSF5	83593	0	1	1	0	0	1	1	1	5
hsa-miR-629-3p	INHBE	83729	1	1	0	0	0	1	1	1	5
hsa-miR-629-3p	ATG10	83734	1	1	1	0	0	0	1	1	5
hsa-miR-629-3p	FSD1L	83856	1	1	1	0	0	0	1	1	5
hsa-miR-629-3p	TMTC1	83857	1	1	0	0	0	1	1	1	5
hsa-miR-629-3p	CCDC8	83987	0	1	1	0	0	1	1	1	5
hsa-miR-629-3p	ZRANB3	84083	1	1	0	0	0	1	1	1	5
hsa-miR-629-3p	QRFPR	84109	1	1	1	0	0	0	1	1	5
hsa-miR-629-3p	ANTXR1	84168	0	1	1	0	0	1	1	1	5
hsa-miR-629-3p	SLITRK6	84189	0	1	1	0	0	1	1	1	5
hsa-miR-629-3p	FYTTD1	84248	0	1	1	0	0	1	1	1	5
hsa-miR-629-3p	TMEM246	84302	1	1	1	0	0	0	1	1	5
hsa-miR-629-3p	C15orf48	84419	0	1	1	1	0	0	1	1	5
hsa-miR-629-3p	KIRREL3	84623	0	1	1	0	0	1	1	1	5
hsa-miR-629-3p	NTNG2	84628	0	1	1	0	0	1	1	1	5
hsa-miR-629-3p	KDM2B	84678	0	1	1	0	0	1	1	1	5
hsa-miR-629-3p	KDM2B	84678	0	1	1	0	0	1	1	1	5
hsa-miR-629-3p	FAM71F1	84691	0	1	1	0	0	1	1	1	5
hsa-miR-629-3p	EFCAB4B	84766	1	1	1	0	0	0	1	1	5
hsa-miR-629-3p	PLCD4	84812	0	1	1	0	0	1	1	1	5
hsa-miR-629-3p	ZNF496	84838	0	1	1	0	0	1	1	1	5
hsa-miR-629-3p	TRIM52	84851	0	1	0	0	1	1	1	1	5
hsa-miR-629-3p	MYLK2	85366	0	1	1	0	0	1	1	1	5
hsa-miR-629-3p	DCLK3	85443	1	1	0	0	0	1	1	1	5
hsa-miR-629-3p	ZFHX2	85446	0	1	1	0	0	1	1	1	5
hsa-miR-629-3p	SCRT2	85508	0	1	1	0	0	1	1	1	5
hsa-miR-629-3p	NAV2	89797	1	1	1	0	0	0	1	1	5
hsa-miR-629-3p	SAPCD2	89958	0	1	1	0	0	1	1	1	5
hsa-miR-629-3p	TSPAN18	90139	0	1	1	0	0	1	1	1	5
hsa-miR-629-3p	C15orf57	90416	0	1	1	0	1	0	1	1	5
hsa-miR-629-3p	BMF	90427	1	1	0	0	0	1	1	1	5
hsa-miR-629-3p	ZNF700	90592	1	1	1	0	0	0	1	1	5
hsa-miR-629-3p	LYRM7	90624	1	1	0	0	0	1	1	1	5
hsa-miR-629-3p	PLXNA4	91584	0	1	1	0	0	1	1	1	5
hsa-miR-629-3p	RASL10B	91608	0	1	1	0	0	1	1	1	5
hsa-miR-629-3p	CENPL	91687	1	1	0	0	0	1	1	1	5
hsa-miR-629-3p	LONRF1	91694	1	1	1	0	0	0	1	1	5
hsa-miR-629-3p	ELMSAN1	91748	1	1	0	0	0	1	1	1	5
hsa-miR-629-3p	NXPE3	91775	1	1	1	0	0	0	1	1	5
hsa-miR-629-3p	CHMP7	91782	1	1	0	0	0	1	1	1	5
hsa-miR-629-3p	UBTD2	92181	1	1	1	0	0	0	1	1	5
hsa-miR-629-3p	ORAI3	93129	0	1	1	0	0	1	1	1	5
hsa-miR-629-3p	TEX261	113419	0	1	1	0	0	1	1	1	5
hsa-miR-629-3p	SLC2A13	114134	1	1	1	0	0	0	1	1	5
hsa-miR-629-3p	MYSM1	114803	0	1	1	0	0	1	1	1	5
hsa-miR-629-3p	OSBPL9	114883	1	1	1	0	0	0	1	1	5
hsa-miR-629-3p	C1QTNF2	114898	0	1	1	0	0	1	1	1	5
hsa-miR-629-3p	ZNF618	114991	1	1	1	0	0	0	1	1	5
hsa-miR-629-3p	KCTD12	115207	0	1	1	0	0	1	1	1	5
hsa-miR-629-3p	THEM4	117145	1	1	1	0	0	0	1	1	5
hsa-miR-629-3p	SP7	121340	0	1	1	0	0	1	1	1	5
hsa-miR-629-3p	PSMB11	122706	0	1	1	0	0	1	1	1	5
hsa-miR-629-3p	TSHZ2	128553	1	1	1	0	0	0	1	1	5
hsa-miR-629-3p	ZNF831	128611	1	1	0	0	0	1	1	1	5
hsa-miR-629-3p	GLYCTK	132158	1	1	1	0	0	0	1	1	5
hsa-miR-629-3p	DNAJC21	134218	1	1	1	0	0	0	1	1	5
hsa-miR-629-3p	C5orf24	134553	1	1	0	0	0	1	1	1	5
hsa-miR-629-3p	HINT3	135114	1	1	0	0	0	1	1	1	5
hsa-miR-629-3p	CD109	135228	0	1	1	0	0	1	1	1	5
hsa-miR-629-3p	DYNLL2	140735	1	1	1	0	0	0	1	1	5
hsa-miR-629-3p	RBBP8NL	140893	0	1	1	0	0	1	1	1	5
hsa-miR-629-3p	DUSP19	142679	1	1	1	0	0	0	1	1	5
hsa-miR-629-3p	SAMD8	142891	1	1	0	0	0	1	1	1	5
hsa-miR-629-3p	TTBK2	146057	1	1	1	0	0	0	1	1	5
hsa-miR-629-3p	WIPF2	147179	1	1	1	0	0	0	1	1	5
hsa-miR-629-3p	CBLN2	147381	1	1	0	0	0	1	1	1	5
hsa-miR-629-3p	SYT6	148281	1	1	0	0	0	1	1	1	5
hsa-miR-629-3p	TMEM56	148534	1	1	0	0	0	1	1	1	5
hsa-miR-629-3p	SLC30A7	148867	1	1	1	0	0	0	1	1	5
hsa-miR-629-3p	ADIG	149685	0	1	1	0	0	1	1	1	5
hsa-miR-629-3p	PROM2	150696	0	1	1	0	0	1	1	1	5
hsa-miR-629-3p	RNF217	154214	1	1	1	0	0	0	1	1	5
hsa-miR-629-3p	AMOT	154796	0	1	1	0	0	1	1	1	5
hsa-miR-629-3p	TDRP	157695	0	1	1	0	0	1	1	1	5
hsa-miR-629-3p	PPTC7	160760	0	1	1	1	0	0	1	1	5
hsa-miR-629-3p	TRPV3	162514	1	1	1	0	0	0	1	1	5
hsa-miR-629-3p	ZNF846	162993	1	1	1	0	0	0	1	1	5
hsa-miR-629-3p	BMPER	168667	0	1	1	0	0	1	1	1	5
hsa-miR-629-3p	TCTEX1D1	200132	1	1	1	0	0	0	1	1	5
hsa-miR-629-3p	FBXO45	200933	1	1	0	0	0	1	1	1	5
hsa-miR-629-3p	ZNF385C	201181	1	1	1	0	0	0	1	1	5
hsa-miR-629-3p	LYRM9	201229	1	1	1	0	0	0	1	1	5
hsa-miR-629-3p	RAB12	201475	0	1	1	1	0	0	1	1	5
hsa-miR-629-3p	DNAJC18	202052	1	1	0	0	0	1	1	1	5
hsa-miR-629-3p	HIPK1	204851	0	1	1	0	0	1	1	1	5
hsa-miR-629-3p	HIPK1	204851	0	1	1	0	0	1	1	1	5
hsa-miR-629-3p	HNRNPUL2	221092	0	1	1	0	0	1	1	1	5
hsa-miR-629-3p	GPR116	221395	0	1	1	0	0	1	1	1	5
hsa-miR-629-3p	C7orf41	222166	0	1	1	0	0	1	1	1	5
hsa-miR-629-3p	KIAA1324L	222223	0	1	1	1	0	0	1	1	5
hsa-miR-629-3p	NAPEPLD	222236	1	1	1	0	0	0	1	1	5
hsa-miR-629-3p	ATXN7L1	222255	0	1	1	0	0	1	1	1	5
hsa-miR-629-3p	EBF3	253738	1	1	1	0	0	0	1	1	5
hsa-miR-629-3p	RNF144B	255488	0	1	1	0	0	1	1	1	5
hsa-miR-629-3p	ELMOD2	255520	0	1	1	0	0	1	1	1	5
hsa-miR-629-3p	COL24A1	255631	0	1	1	0	1	0	1	1	5
hsa-miR-629-3p	CCDC110	256309	1	1	1	0	0	0	1	1	5
hsa-miR-629-3p	GCSAM	257144	1	1	0	0	0	1	1	1	5
hsa-miR-629-3p	DAOA	267012	0	1	1	0	0	1	1	1	5
hsa-miR-629-3p	BCL9L	283149	1	1	1	0	0	0	1	1	5
hsa-miR-629-3p	PGM2L1	283209	1	1	0	0	0	1	1	1	5
hsa-miR-629-3p	MORN3	283385	1	1	0	0	0	1	1	1	5
hsa-miR-629-3p	KSR2	283455	1	1	1	0	0	0	1	1	5
hsa-miR-629-3p	GXYLT1	283464	1	1	0	0	0	1	1	1	5
hsa-miR-629-3p	ZADH2	284273	1	1	1	0	0	0	1	1	5
hsa-miR-629-3p	FAM102B	284611	1	1	1	0	0	0	1	1	5
hsa-miR-629-3p	SH3PXD2B	285590	0	1	1	0	0	1	1	1	5
hsa-miR-629-3p	TRIQK	286144	1	1	1	0	0	0	1	1	5
hsa-miR-629-3p	RAB37	326624	0	1	1	0	0	1	1	1	5
hsa-miR-629-3p	UBAC2	337867	0	1	1	0	0	1	1	1	5
hsa-miR-629-3p	C12orf74	338809	0	1	1	1	0	0	1	1	5
hsa-miR-629-3p	CCDC39	339829	0	1	1	1	0	0	1	1	5
hsa-miR-629-3p	FAM170A	340069	0	1	1	1	0	0	1	1	5
hsa-miR-629-3p	ZC3H12B	340554	0	1	1	0	0	1	1	1	5
hsa-miR-629-3p	FREM2	341640	1	1	1	0	0	0	1	1	5
hsa-miR-629-3p	ZKSCAN2	342357	0	1	1	0	0	1	1	1	5
hsa-miR-629-3p	CD300E	342510	0	1	1	0	0	1	1	1	5
hsa-miR-629-3p	ARHGAP40	343578	0	1	1	0	0	1	1	1	5
hsa-miR-629-3p	GEN1	348654	0	1	1	0	0	1	1	1	5
hsa-miR-629-3p	ZNF445	353274	1	1	0	0	0	1	1	1	5
hsa-miR-629-3p	PTAR1	375743	1	1	1	0	0	0	1	1	5
hsa-miR-629-3p	RAB15	376267	0	1	1	0	0	1	1	1	5
hsa-miR-629-3p	KLHL30	377007	0	1	1	0	0	1	1	1	5
hsa-miR-629-3p	CEP85L	387119	0	1	1	0	0	1	1	1	5
hsa-miR-629-3p	NSUN4	387338	1	1	1	0	0	0	1	1	5
hsa-miR-629-3p	SKIDA1	387640	0	1	1	0	1	0	1	1	5
hsa-miR-629-3p	NOTCH2NL	388677	0	1	1	0	1	0	1	1	5
hsa-miR-629-3p	C2orf68	388969	1	1	1	0	0	0	1	1	5
hsa-miR-629-3p	LIN28B	389421	0	1	1	0	0	1	1	1	5
hsa-miR-629-3p	NCMAP	400746	1	1	0	0	0	1	1	1	5
hsa-miR-629-3p	RGPD1	400966	0	1	1	0	0	1	1	1	5
hsa-miR-629-3p	C9orf170	401535	0	1	1	0	0	1	1	1	5
hsa-miR-629-3p	TMEM41B	440026	0	1	1	1	0	0	1	1	5
hsa-miR-629-3p	TMEM151B	441151	0	1	1	0	0	1	1	1	5
hsa-miR-629-3p	PALM2-AKAP2	445815	1	1	0	0	0	1	1	1	5
hsa-miR-629-3p	RBMXL1	494115	0	1	1	0	0	1	1	1	5
hsa-miR-629-3p	RNF222	643904	1	1	1	0	0	0	1	1	5
hsa-miR-629-3p	ASAH2B	653308	1	1	0	0	0	1	1	1	5
hsa-miR-629-3p	ZBTB8B	728116	1	1	0	0	0	1	1	1	5
hsa-miR-629-3p	C16orf52	730094	1	1	1	0	0	0	1	1	5
hsa-miR-629-3p	C17orf96	100170841	0	1	1	0	0	1	1	1	5
hsa-miR-629-3p	POC1B-GALNT4	100528030	1	1	1	0	0	0	1	1	5
hsa-miR-629-3p	FSBP	100861412	1	1	1	0	0	0	1	1	5
hsa-miR-629-3p	ADCY1	107	1	0	1	0	0	1	1	1	5
hsa-miR-629-3p	ADCY6	112	1	0	1	0	0	1	1	1	5
hsa-miR-629-3p	ADORA1	134	1	0	1	0	0	1	1	1	5
hsa-miR-629-3p	ASCL1	429	1	0	1	0	0	1	1	1	5
hsa-miR-629-3p	ASCL2	430	1	0	1	0	0	1	1	1	5
hsa-miR-629-3p	ATP4B	496	1	0	1	1	0	0	1	1	5
hsa-miR-629-3p	KIF1A	547	1	0	1	0	0	1	1	1	5
hsa-miR-629-3p	BCAT1	586	1	0	1	1	0	0	1	1	5
hsa-miR-629-3p	BCAT1	586	1	0	1	1	0	0	1	1	5
hsa-miR-629-3p	BCAT1	586	1	0	1	1	0	0	1	1	5
hsa-miR-629-3p	BCAT1	586	1	0	1	1	0	0	1	1	5
hsa-miR-629-3p	BDKRB2	624	1	0	1	0	0	1	1	1	5
hsa-miR-629-3p	BPHL	670	1	0	1	0	0	1	1	1	5
hsa-miR-629-3p	TMEM50B	757	1	0	1	0	0	1	1	1	5
hsa-miR-629-3p	CACNA1E	777	1	0	1	0	1	0	1	1	5
hsa-miR-629-3p	CACNA1E	777	1	0	1	0	1	0	1	1	5
hsa-miR-629-3p	CACNA1E	777	1	0	1	0	1	0	1	1	5
hsa-miR-629-3p	CACNB3	784	1	0	1	0	1	0	1	1	5
hsa-miR-629-3p	CACNB3	784	1	0	1	0	1	0	1	1	5
hsa-miR-629-3p	CACNB3	784	1	0	1	0	1	0	1	1	5
hsa-miR-629-3p	CALCB	797	1	0	1	0	0	1	1	1	5
hsa-miR-629-3p	RUNX2	860	1	0	1	0	0	1	1	1	5
hsa-miR-629-3p	CBL	867	1	0	1	0	0	1	1	1	5
hsa-miR-629-3p	CD48	962	1	0	1	0	0	1	1	1	5
hsa-miR-629-3p	CDH18	1016	1	0	1	0	1	0	1	1	5
hsa-miR-629-3p	CTSC	1075	1	0	1	1	0	0	1	1	5
hsa-miR-629-3p	RCC1	1104	1	0	1	0	0	1	1	1	5
hsa-miR-629-3p	CHD2	1106	1	0	1	0	1	0	1	1	5
hsa-miR-629-3p	FOXN3	1112	1	0	1	0	1	0	1	1	5
hsa-miR-629-3p	FOXN3	1112	1	0	1	0	1	0	1	1	5
hsa-miR-629-3p	CHRNA4	1137	1	0	1	0	0	1	1	1	5
hsa-miR-629-3p	CMKLR1	1240	1	0	1	1	0	0	1	1	5
hsa-miR-629-3p	CMKLR1	1240	1	0	1	1	0	0	1	1	5
hsa-miR-629-3p	CMKLR1	1240	1	0	1	1	0	0	1	1	5
hsa-miR-629-3p	SLC31A2	1318	0	0	1	1	0	1	1	1	5
hsa-miR-629-3p	CPD	1362	1	0	1	1	0	0	1	1	5
hsa-miR-629-3p	CPM	1368	1	0	1	1	0	0	1	1	5
hsa-miR-629-3p	CPM	1368	1	0	1	1	0	0	1	1	5
hsa-miR-629-3p	CPT1A	1374	1	0	1	0	0	1	1	1	5
hsa-miR-629-3p	CREB1	1385	1	0	1	1	0	0	1	1	5
hsa-miR-629-3p	CREB1	1385	1	0	1	1	0	0	1	1	5
hsa-miR-629-3p	CYP4A11	1579	1	0	1	0	0	1	1	1	5
hsa-miR-629-3p	DGKQ	1609	1	0	1	0	0	1	1	1	5
hsa-miR-629-3p	DCN	1634	0	0	1	1	0	1	1	1	5
hsa-miR-629-3p	DMP1	1758	1	0	1	1	0	0	1	1	5
hsa-miR-629-3p	DRP2	1821	1	0	1	1	0	0	1	1	5
hsa-miR-629-3p	DSC3	1825	1	0	1	0	0	1	1	1	5
hsa-miR-629-3p	DSG3	1830	1	0	1	0	0	1	1	1	5
hsa-miR-629-3p	DYRK1A	1859	1	0	1	0	1	0	1	1	5
hsa-miR-629-3p	DYRK1A	1859	1	0	1	0	1	0	1	1	5
hsa-miR-629-3p	DYRK1A	1859	1	0	1	0	1	0	1	1	5
hsa-miR-629-3p	EDN1	1906	0	0	1	1	1	0	1	1	5
hsa-miR-629-3p	EIF5	1983	1	0	1	1	0	0	1	1	5
hsa-miR-629-3p	ENG	2022	1	0	1	0	0	1	1	1	5
hsa-miR-629-3p	ENSA	2029	1	0	1	1	0	0	1	1	5
hsa-miR-629-3p	ENSA	2029	1	0	1	1	0	0	1	1	5
hsa-miR-629-3p	ENSA	2029	1	0	1	1	0	0	1	1	5
hsa-miR-629-3p	ENSA	2029	1	0	1	1	0	0	1	1	5
hsa-miR-629-3p	ERN1	2081	1	0	1	0	0	1	1	1	5
hsa-miR-629-3p	ETF1	2107	1	0	1	0	1	0	1	1	5
hsa-miR-629-3p	EZH1	2145	1	0	1	0	0	1	1	1	5
hsa-miR-629-3p	FOXL1	2300	1	0	1	0	0	1	1	1	5
hsa-miR-629-3p	FLT1	2321	0	0	1	1	0	1	1	1	5
hsa-miR-629-3p	FXN	2395	1	0	1	0	0	1	1	1	5
hsa-miR-629-3p	FSHB	2488	1	0	1	0	0	1	1	1	5
hsa-miR-629-3p	NR5A1	2516	1	0	1	0	0	1	1	1	5
hsa-miR-629-3p	GCNT2	2651	1	0	1	0	0	1	1	1	5
hsa-miR-629-3p	GLG1	2734	0	0	1	1	1	0	1	1	5
hsa-miR-629-3p	GLG1	2734	0	0	1	1	1	0	1	1	5
hsa-miR-629-3p	GLG1	2734	0	0	1	1	1	0	1	1	5
hsa-miR-629-3p	GPR26	2849	1	0	1	1	0	0	1	1	5
hsa-miR-629-3p	FFAR3	2865	1	0	1	0	0	1	1	1	5
hsa-miR-629-3p	GTF2H3	2967	1	0	1	0	0	1	1	1	5
hsa-miR-629-3p	HIC1	3090	1	0	1	0	0	1	1	1	5
hsa-miR-629-3p	HIP1	3092	1	0	1	0	0	1	1	1	5
hsa-miR-629-3p	HIP1	3092	1	0	1	0	0	1	1	1	5
hsa-miR-629-3p	HNF4A	3172	1	0	1	0	1	0	1	1	5
hsa-miR-629-3p	HNF4A	3172	1	0	1	0	1	0	1	1	5
hsa-miR-629-3p	HNF4A	3172	1	0	1	0	1	0	1	1	5
hsa-miR-629-3p	HNF4A	3172	1	0	1	0	1	0	1	1	5
hsa-miR-629-3p	HNRNPU	3192	1	0	1	0	1	0	1	1	5
hsa-miR-629-3p	HOXD1	3231	1	0	1	0	0	1	1	1	5
hsa-miR-629-3p	HSPA5	3309	1	0	1	0	0	1	1	1	5
hsa-miR-629-3p	ID1	3397	1	0	1	0	0	1	1	1	5
hsa-miR-629-3p	ID4	3400	0	0	1	1	1	0	1	1	5
hsa-miR-629-3p	IL2RB	3560	1	0	1	0	0	1	1	1	5
hsa-miR-629-3p	CXCR2	3579	1	0	1	0	0	1	1	1	5
hsa-miR-629-3p	ILF3	3609	1	0	1	0	0	1	1	1	5
hsa-miR-629-3p	INPP5A	3632	0	0	1	1	1	0	1	1	5
hsa-miR-629-3p	ISLR	3671	1	0	1	0	0	1	1	1	5
hsa-miR-629-3p	KCNJ10	3766	1	0	1	0	0	1	1	1	5
hsa-miR-629-3p	KCNMA1	3778	1	0	1	1	0	0	1	1	5
hsa-miR-629-3p	KCNN3	3782	1	0	1	0	1	0	1	1	5
hsa-miR-629-3p	KCNN3	3782	1	0	1	0	1	0	1	1	5
hsa-miR-629-3p	IPO5	3843	1	0	1	0	0	1	1	1	5
hsa-miR-629-3p	IPO5	3843	1	0	1	1	0	0	1	1	5
hsa-miR-629-3p	STMN1	3925	0	0	1	1	1	0	1	1	5
hsa-miR-629-3p	STMN1	3925	0	0	1	1	1	0	1	1	5
hsa-miR-629-3p	STMN1	3925	0	0	1	1	1	0	1	1	5
hsa-miR-629-3p	LDLR	3949	1	0	1	0	0	1	1	1	5
hsa-miR-629-3p	LEP	3952	1	0	1	0	0	1	1	1	5
hsa-miR-629-3p	FADS1	3992	1	0	1	0	0	1	1	1	5
hsa-miR-629-3p	LMNA	4000	0	0	1	1	0	1	1	1	5
hsa-miR-629-3p	LRP5	4041	1	0	1	0	0	1	1	1	5
hsa-miR-629-3p	LRP5	4041	1	0	1	0	1	0	1	1	5
hsa-miR-629-3p	SMAD3	4088	1	0	1	0	0	1	1	1	5
hsa-miR-629-3p	MECP2	4204	1	0	1	0	0	1	1	1	5
hsa-miR-629-3p	MECP2	4204	1	0	1	0	0	1	1	1	5
hsa-miR-629-3p	MFGE8	4240	1	0	1	0	0	1	1	1	5
hsa-miR-629-3p	MFI2	4241	1	0	1	0	0	1	1	1	5
hsa-miR-629-3p	MGAT1	4245	1	0	1	0	0	1	1	1	5
hsa-miR-629-3p	MKI67	4288	1	0	1	0	0	1	1	1	5
hsa-miR-629-3p	MAP3K9	4293	1	0	1	1	0	0	1	1	5
hsa-miR-629-3p	MLN	4295	1	0	1	0	0	1	1	1	5
hsa-miR-629-3p	KMT2A	4297	1	0	1	0	1	0	1	1	5
hsa-miR-629-3p	AFF1	4299	1	0	1	1	0	0	1	1	5
hsa-miR-629-3p	AFF1	4299	1	0	1	1	0	0	1	1	5
hsa-miR-629-3p	MOCS1	4337	1	0	1	0	0	1	1	1	5
hsa-miR-629-3p	MOCS2	4338	1	0	1	1	0	0	1	1	5
hsa-miR-629-3p	MTHFR	4524	1	0	1	0	0	1	1	1	5
hsa-miR-629-3p	MYB	4602	1	0	1	1	0	0	1	1	5
hsa-miR-629-3p	MYB	4602	1	0	1	1	0	0	1	1	5
hsa-miR-629-3p	MYB	4602	1	0	1	1	0	0	1	1	5
hsa-miR-629-3p	MYB	4602	1	0	1	1	0	0	1	1	5
hsa-miR-629-3p	MYB	4602	1	0	1	1	0	0	1	1	5
hsa-miR-629-3p	MYB	4602	1	0	1	1	0	0	1	1	5
hsa-miR-629-3p	MYB	4602	1	0	1	1	0	0	1	1	5
hsa-miR-629-3p	NBL1	4681	1	0	1	0	0	1	1	1	5
hsa-miR-629-3p	NCAM1	4684	1	0	1	0	1	0	1	1	5
hsa-miR-629-3p	NCAM1	4684	1	0	1	0	1	0	1	1	5
hsa-miR-629-3p	NEFH	4744	1	0	1	0	0	1	1	1	5
hsa-miR-629-3p	NEK2	4751	1	0	1	1	0	0	1	1	5
hsa-miR-629-3p	NFIA	4774	1	0	1	1	0	0	1	1	5
hsa-miR-629-3p	NFIA	4774	1	0	1	1	0	0	1	1	5
hsa-miR-629-3p	NFIA	4774	1	0	1	1	0	0	1	1	5
hsa-miR-629-3p	NFIX	4784	1	0	1	0	1	0	1	1	5
hsa-miR-629-3p	NKTR	4820	1	0	1	1	0	0	1	1	5
hsa-miR-629-3p	NPHS1	4868	1	0	1	0	0	1	1	1	5
hsa-miR-629-3p	NRCAM	4897	1	0	1	0	0	1	1	1	5
hsa-miR-629-3p	NRCAM	4897	1	0	1	1	0	0	1	1	5
hsa-miR-629-3p	NRCAM	4897	1	0	1	1	0	0	1	1	5
hsa-miR-629-3p	NRCAM	4897	1	0	1	1	0	0	1	1	5
hsa-miR-629-3p	NRCAM	4897	1	0	1	1	0	0	1	1	5
hsa-miR-629-3p	NRCAM	4897	1	0	1	1	0	0	1	1	5
hsa-miR-629-3p	DDR2	4921	1	0	1	0	0	1	1	1	5
hsa-miR-629-3p	OPRL1	4987	1	0	1	0	0	1	1	1	5
hsa-miR-629-3p	OXTR	5021	1	0	1	1	0	0	1	1	5
hsa-miR-629-3p	SERPINE1	5054	1	0	1	0	0	1	1	1	5
hsa-miR-629-3p	PARN	5073	1	0	1	0	0	1	1	1	5
hsa-miR-629-3p	PBX1	5087	1	0	1	0	0	1	1	1	5
hsa-miR-629-3p	PCCB	5096	1	0	1	0	0	1	1	1	5
hsa-miR-629-3p	PCM1	5108	1	0	1	1	0	0	1	1	5
hsa-miR-629-3p	PCP4	5121	1	0	1	0	0	1	1	1	5
hsa-miR-629-3p	PCSK1	5122	1	0	1	1	0	0	1	1	5
hsa-miR-629-3p	PCSK1	5122	1	0	1	1	0	0	1	1	5
hsa-miR-629-3p	PCSK1	5122	1	0	1	1	0	0	1	1	5
hsa-miR-629-3p	PDE2A	5138	1	0	1	0	0	1	1	1	5
hsa-miR-629-3p	PDE6G	5148	1	0	1	0	0	1	1	1	5
hsa-miR-629-3p	PDGFB	5155	1	0	1	0	0	1	1	1	5
hsa-miR-629-3p	PFKFB4	5210	1	0	1	0	0	1	1	1	5
hsa-miR-629-3p	PGM3	5238	1	0	1	1	0	0	1	1	5
hsa-miR-629-3p	PGM3	5238	1	0	1	1	0	0	1	1	5
hsa-miR-629-3p	PGR	5241	1	0	1	0	0	1	1	1	5
hsa-miR-629-3p	PKLR	5313	1	0	1	0	0	1	1	1	5
hsa-miR-629-3p	EXOSC9	5393	1	0	1	0	0	1	1	1	5
hsa-miR-629-3p	POLD1	5424	1	0	1	0	0	1	1	1	5
hsa-miR-629-3p	POU2AF1	5450	1	0	1	0	0	1	1	1	5
hsa-miR-629-3p	POU2F1	5451	1	0	1	1	0	0	1	1	5
hsa-miR-629-3p	POU2F1	5451	1	0	1	1	0	0	1	1	5
hsa-miR-629-3p	POU4F1	5457	1	0	1	0	0	1	1	1	5
hsa-miR-629-3p	PPM1B	5495	1	0	1	0	1	0	1	1	5
hsa-miR-629-3p	PPP1R1A	5502	1	0	1	1	0	0	1	1	5
hsa-miR-629-3p	PPP2R4	5524	1	0	1	0	1	0	1	1	5
hsa-miR-629-3p	PPP2R4	5524	1	0	1	0	1	0	1	1	5
hsa-miR-629-3p	PPP2R4	5524	1	0	1	0	1	0	1	1	5
hsa-miR-629-3p	PPP2R4	5524	1	0	1	0	1	0	1	1	5
hsa-miR-629-3p	PRKAR2B	5577	1	0	1	1	0	0	1	1	5
hsa-miR-629-3p	PROX1	5629	1	0	1	0	1	0	1	1	5
hsa-miR-629-3p	PSEN2	5664	1	0	1	0	0	1	1	1	5
hsa-miR-629-3p	PTHLH	5744	1	0	1	1	0	0	1	1	5
hsa-miR-629-3p	PTHLH	5744	1	0	1	1	0	0	1	1	5
hsa-miR-629-3p	PTK6	5753	1	0	1	0	0	1	1	1	5
hsa-miR-629-3p	QSOX1	5768	1	0	1	0	0	1	1	1	5
hsa-miR-629-3p	PTPRB	5787	1	0	1	1	0	0	1	1	5
hsa-miR-629-3p	PTPRB	5787	1	0	1	1	0	0	1	1	5
hsa-miR-629-3p	PTPRB	5787	1	0	1	1	0	0	1	1	5
hsa-miR-629-3p	PTPRF	5792	1	0	1	0	0	1	1	1	5
hsa-miR-629-3p	PTPRJ	5795	0	0	1	0	1	1	1	1	5
hsa-miR-629-3p	PEX19	5824	1	0	1	0	1	0	1	1	5
hsa-miR-629-3p	ABCD3	5825	1	0	1	0	0	1	1	1	5
hsa-miR-629-3p	RAB13	5872	1	0	1	1	0	0	1	1	5
hsa-miR-629-3p	RASGRF1	5923	1	0	1	0	0	1	1	1	5
hsa-miR-629-3p	RFC5	5985	1	0	1	0	0	1	1	1	5
hsa-miR-629-3p	RFNG	5986	1	0	1	0	0	1	1	1	5
hsa-miR-629-3p	RGS3	5998	1	0	1	0	0	1	1	1	5
hsa-miR-629-3p	RP9	6100	1	0	1	0	0	1	1	1	5
hsa-miR-629-3p	RPL28	6158	1	0	1	0	0	1	1	1	5
hsa-miR-629-3p	RPL36A	6173	1	0	1	1	0	0	1	1	5
hsa-miR-629-3p	RPS6KA2	6196	1	0	1	0	0	1	1	1	5
hsa-miR-629-3p	RPS14	6208	1	0	1	0	0	1	1	1	5
hsa-miR-629-3p	RRM2	6241	1	0	1	1	0	0	1	1	5
hsa-miR-629-3p	RSU1	6251	1	0	1	0	0	1	1	1	5
hsa-miR-629-3p	ATXN7	6314	1	0	1	1	0	0	1	1	5
hsa-miR-629-3p	ATXN7	6314	1	0	1	1	0	0	1	1	5
hsa-miR-629-3p	SCN2B	6327	1	0	1	0	0	1	1	1	5
hsa-miR-629-3p	SCN4B	6330	1	0	1	0	0	1	1	1	5
hsa-miR-629-3p	SET	6418	1	0	1	0	1	0	1	1	5
hsa-miR-629-3p	SET	6418	1	0	1	0	1	0	1	1	5
hsa-miR-629-3p	SET	6418	1	0	1	0	1	0	1	1	5
hsa-miR-629-3p	SH3BP2	6452	1	0	1	0	0	1	1	1	5
hsa-miR-629-3p	ST3GAL1	6482	1	0	1	0	0	1	1	1	5
hsa-miR-629-3p	SLC1A4	6509	1	0	1	0	0	1	1	1	5
hsa-miR-629-3p	SLC6A7	6534	1	0	1	0	0	1	1	1	5
hsa-miR-629-3p	SLC9A1	6548	1	0	1	0	0	1	1	1	5
hsa-miR-629-3p	SLC14A1	6563	1	0	1	1	0	0	1	1	5
hsa-miR-629-3p	SLC14A1	6563	1	0	1	1	0	0	1	1	5
hsa-miR-629-3p	SLC14A1	6563	1	0	1	1	0	0	1	1	5
hsa-miR-629-3p	SLC15A2	6565	1	0	1	0	0	1	1	1	5
hsa-miR-629-3p	SLC20A2	6575	1	0	1	0	0	1	1	1	5
hsa-miR-629-3p	SNAPC3	6619	1	0	1	1	0	0	1	1	5
hsa-miR-629-3p	SNX1	6642	1	0	1	0	0	1	1	1	5
hsa-miR-629-3p	SNTB2	6645	1	0	1	0	0	1	1	1	5
hsa-miR-629-3p	SOAT1	6646	1	0	1	0	1	0	1	1	5
hsa-miR-629-3p	SOAT1	6646	1	0	1	0	1	0	1	1	5
hsa-miR-629-3p	SP100	6672	1	0	1	1	0	0	1	1	5
hsa-miR-629-3p	SPTBN1	6711	1	0	1	0	0	1	1	1	5
hsa-miR-629-3p	SRP54	6729	1	0	1	1	0	0	1	1	5
hsa-miR-629-3p	SRP54	6729	1	0	1	1	0	0	1	1	5
hsa-miR-629-3p	ST5	6764	1	0	1	0	0	1	1	1	5
hsa-miR-629-3p	STAT3	6774	1	0	1	1	0	0	1	1	5
hsa-miR-629-3p	STAT3	6774	1	0	1	1	0	0	1	1	5
hsa-miR-629-3p	STAT3	6774	1	0	1	1	0	0	1	1	5
hsa-miR-629-3p	STX5	6811	1	0	1	0	1	0	1	1	5
hsa-miR-629-3p	SYN2	6854	1	0	1	1	0	0	1	1	5
hsa-miR-629-3p	SYPL1	6856	1	0	1	0	1	0	1	1	5
hsa-miR-629-3p	SYPL1	6856	1	0	1	0	1	0	1	1	5
hsa-miR-629-3p	MAP3K7	6885	1	0	1	0	0	1	1	1	5
hsa-miR-629-3p	TARS	6897	1	0	1	0	0	1	1	1	5
hsa-miR-629-3p	TARS	6897	1	0	1	1	0	0	1	1	5
hsa-miR-629-3p	TBP	6908	1	0	1	1	0	0	1	1	5
hsa-miR-629-3p	TBX15	6913	1	0	1	0	0	1	1	1	5
hsa-miR-629-3p	MLX	6945	1	0	1	1	0	0	1	1	5
hsa-miR-629-3p	MLX	6945	1	0	1	1	0	0	1	1	5
hsa-miR-629-3p	TEAD3	7005	1	0	1	1	0	0	1	1	5
hsa-miR-629-3p	TFAP2A	7020	1	0	1	1	0	0	1	1	5
hsa-miR-629-3p	TFAP2A	7020	1	0	1	1	0	0	1	1	5
hsa-miR-629-3p	TGFB3	7043	1	0	1	1	0	0	1	1	5
hsa-miR-629-3p	TGM4	7047	1	0	1	0	0	1	1	1	5
hsa-miR-629-3p	TGM2	7052	1	0	1	0	0	1	1	1	5
hsa-miR-629-3p	TIMP3	7078	1	0	1	0	0	1	1	1	5
hsa-miR-629-3p	TLR4	7099	1	0	1	1	0	0	1	1	5
hsa-miR-629-3p	TNFRSF1B	7133	1	0	1	0	0	1	1	1	5
hsa-miR-629-3p	TPM3	7170	1	0	1	0	1	0	1	1	5
hsa-miR-629-3p	TPM3	7170	1	0	1	0	1	0	1	1	5
hsa-miR-629-3p	TPM3	7170	1	0	1	0	1	0	1	1	5
hsa-miR-629-3p	TPM3	7170	1	0	1	0	1	0	1	1	5
hsa-miR-629-3p	TPMT	7172	1	0	1	0	0	1	1	1	5
hsa-miR-629-3p	TRAF1	7185	1	0	1	0	0	1	1	1	5
hsa-miR-629-3p	TNFSF4	7292	1	0	1	0	0	1	1	1	5
hsa-miR-629-3p	UBE3A	7337	0	0	1	1	1	0	1	1	5
hsa-miR-629-3p	UBE3A	7337	0	0	1	1	1	0	1	1	5
hsa-miR-629-3p	UBE3A	7337	0	0	1	1	1	0	1	1	5
hsa-miR-629-3p	SLC35A2	7355	1	0	1	0	0	1	1	1	5
hsa-miR-629-3p	VDAC1	7416	1	0	1	0	0	1	1	1	5
hsa-miR-629-3p	VDR	7421	1	0	1	1	0	0	1	1	5
hsa-miR-629-3p	VDR	7421	1	0	1	1	0	0	1	1	5
hsa-miR-629-3p	VIPR2	7434	1	0	1	0	0	1	1	1	5
hsa-miR-629-3p	WARS	7453	1	0	1	0	0	1	1	1	5
hsa-miR-629-3p	CLIP2	7461	1	0	1	0	0	1	1	1	5
hsa-miR-629-3p	WNT7B	7477	1	0	1	0	0	1	1	1	5
hsa-miR-629-3p	YWHAB	7529	1	0	1	0	0	1	1	1	5
hsa-miR-629-3p	ZFX	7543	1	0	1	0	1	0	1	1	5
hsa-miR-629-3p	ZNF3	7551	1	0	1	1	0	0	1	1	5
hsa-miR-629-3p	ZNF711	7552	1	0	1	1	0	0	1	1	5
hsa-miR-629-3p	ZNF16	7564	1	0	1	1	0	0	1	1	5
hsa-miR-629-3p	ZNF16	7564	1	0	1	1	0	0	1	1	5
hsa-miR-629-3p	ZNF20	7568	1	0	1	0	0	1	1	1	5
hsa-miR-629-3p	ZNF182	7569	1	0	1	1	0	0	1	1	5
hsa-miR-629-3p	ZNF182	7569	1	0	1	1	0	0	1	1	5
hsa-miR-629-3p	ZNF75D	7626	1	0	1	0	0	1	1	1	5
hsa-miR-629-3p	ZNF75D	7626	1	0	1	0	0	1	1	1	5
hsa-miR-629-3p	ZNF99	7652	1	0	1	1	0	0	1	1	5
hsa-miR-629-3p	ZNF135	7694	1	0	1	1	0	0	1	1	5
hsa-miR-629-3p	ZMYM2	7750	1	0	1	0	0	1	1	1	5
hsa-miR-629-3p	ZFAND5	7763	1	0	1	0	0	1	1	1	5
hsa-miR-629-3p	ZNF217	7764	1	0	1	0	0	1	1	1	5
hsa-miR-629-3p	LRP8	7804	1	0	1	0	1	0	1	1	5
hsa-miR-629-3p	LRP8	7804	1	0	1	0	1	0	1	1	5
hsa-miR-629-3p	LRP8	7804	1	0	1	0	1	0	1	1	5
hsa-miR-629-3p	LAPTM5	7805	1	0	1	0	0	1	1	1	5
hsa-miR-629-3p	SLC39A7	7922	1	0	1	0	0	1	1	1	5
hsa-miR-629-3p	GPR68	8111	1	0	1	0	0	1	1	1	5
hsa-miR-629-3p	GPR68	8111	1	0	1	1	0	0	1	1	5
hsa-miR-629-3p	GPR68	8111	1	0	1	1	0	0	1	1	5
hsa-miR-629-3p	GAN	8139	1	0	1	0	0	1	1	1	5
hsa-miR-629-3p	TRRAP	8295	0	0	1	1	0	1	1	1	5
hsa-miR-629-3p	SNN	8303	1	0	1	0	0	1	1	1	5
hsa-miR-629-3p	FZD8	8325	1	0	1	0	0	1	1	1	5
hsa-miR-629-3p	PLA2G6	8398	1	0	1	0	0	1	1	1	5
hsa-miR-629-3p	ULK1	8408	1	0	1	0	0	1	1	1	5
hsa-miR-629-3p	STK24	8428	1	0	1	0	0	1	1	1	5
hsa-miR-629-3p	TTF2	8458	1	0	1	0	0	1	1	1	5
hsa-miR-629-3p	RGS5	8490	1	0	1	0	0	1	1	1	5
hsa-miR-629-3p	PPM1D	8493	1	0	1	1	0	0	1	1	5
hsa-miR-629-3p	PPFIA3	8541	1	0	1	0	0	1	1	1	5
hsa-miR-629-3p	PEA15	8682	1	0	1	1	0	0	1	1	5
hsa-miR-629-3p	MBTPS1	8720	1	0	1	0	0	1	1	1	5
hsa-miR-629-3p	RNMT	8731	1	0	1	0	0	1	1	1	5
hsa-miR-629-3p	SYNGAP1	8831	1	0	1	0	1	0	1	1	5
hsa-miR-629-3p	CD84	8832	1	0	1	0	0	1	1	1	5
hsa-miR-629-3p	CFLAR	8837	1	0	1	1	0	0	1	1	5
hsa-miR-629-3p	CFLAR	8837	1	0	1	1	0	0	1	1	5
hsa-miR-629-3p	CFLAR	8837	1	0	1	1	0	0	1	1	5
hsa-miR-629-3p	CFLAR	8837	1	0	1	1	0	0	1	1	5
hsa-miR-629-3p	CFLAR	8837	1	0	1	1	0	0	1	1	5
hsa-miR-629-3p	CFLAR	8837	1	0	1	1	0	0	1	1	5
hsa-miR-629-3p	CACNA1G	8913	1	0	1	0	1	0	1	1	5
hsa-miR-629-3p	CACNA1G	8913	1	0	1	0	1	0	1	1	5
hsa-miR-629-3p	CACNA1G	8913	1	0	1	0	1	0	1	1	5
hsa-miR-629-3p	CACNA1G	8913	1	0	1	0	1	0	1	1	5
hsa-miR-629-3p	CACNA1G	8913	1	0	1	0	1	0	1	1	5
hsa-miR-629-3p	CACNA1G	8913	1	0	1	0	1	0	1	1	5
hsa-miR-629-3p	CACNA1G	8913	1	0	1	0	1	0	1	1	5
hsa-miR-629-3p	CACNA1G	8913	1	0	1	0	1	0	1	1	5
hsa-miR-629-3p	CACNA1G	8913	1	0	1	0	1	0	1	1	5
hsa-miR-629-3p	CACNA1G	8913	1	0	1	0	1	0	1	1	5
hsa-miR-629-3p	CACNA1G	8913	1	0	1	0	1	0	1	1	5
hsa-miR-629-3p	CACNA1G	8913	1	0	1	0	1	0	1	1	5
hsa-miR-629-3p	CACNA1G	8913	1	0	1	0	1	0	1	1	5
hsa-miR-629-3p	CACNA1G	8913	1	0	1	0	1	0	1	1	5
hsa-miR-629-3p	CACNA1G	8913	1	0	1	0	1	0	1	1	5
hsa-miR-629-3p	CACNA1G	8913	1	0	1	0	1	0	1	1	5
hsa-miR-629-3p	CACNA1G	8913	1	0	1	0	1	0	1	1	5
hsa-miR-629-3p	CACNA1G	8913	1	0	1	0	1	0	1	1	5
hsa-miR-629-3p	CACNA1G	8913	1	0	1	0	1	0	1	1	5
hsa-miR-629-3p	CACNA1G	8913	1	0	1	0	1	0	1	1	5
hsa-miR-629-3p	CACNA1G	8913	1	0	1	0	1	0	1	1	5
hsa-miR-629-3p	CACNA1G	8913	1	0	1	0	1	0	1	1	5
hsa-miR-629-3p	CACNA1G	8913	1	0	1	0	1	0	1	1	5
hsa-miR-629-3p	CACNA1G	8913	1	0	1	0	1	0	1	1	5
hsa-miR-629-3p	CACNA1G	8913	1	0	1	0	1	0	1	1	5
hsa-miR-629-3p	CACNA1G	8913	1	0	1	0	1	0	1	1	5
hsa-miR-629-3p	CACNA1G	8913	1	0	1	0	1	0	1	1	5
hsa-miR-629-3p	CACNA1G	8913	1	0	1	0	1	0	1	1	5
hsa-miR-629-3p	SNURF	8926	1	0	1	0	0	1	1	1	5
hsa-miR-629-3p	BAIAP3	8938	1	0	1	0	0	1	1	1	5
hsa-miR-629-3p	PSTPIP2	9050	1	0	1	0	0	1	1	1	5
hsa-miR-629-3p	USP8	9101	0	0	1	1	0	1	1	1	5
hsa-miR-629-3p	MTMR4	9110	1	0	1	0	0	1	1	1	5
hsa-miR-629-3p	NEURL	9148	1	0	1	0	0	1	1	1	5
hsa-miR-629-3p	ZMYM4	9202	1	0	1	1	0	0	1	1	5
hsa-miR-629-3p	VAPB	9217	1	0	1	0	0	1	1	1	5
hsa-miR-629-3p	CYTH2	9266	1	0	1	0	0	1	1	1	5
hsa-miR-629-3p	RAB9A	9367	1	0	1	0	1	0	1	1	5
hsa-miR-629-3p	QKI	9444	1	0	1	0	1	0	1	1	5
hsa-miR-629-3p	QKI	9444	1	0	1	0	1	0	1	1	5
hsa-miR-629-3p	VPS4B	9525	1	0	1	0	0	1	1	1	5
hsa-miR-629-3p	GOSR1	9527	1	0	1	1	0	0	1	1	5
hsa-miR-629-3p	GOSR1	9527	1	0	1	1	0	0	1	1	5
hsa-miR-629-3p	H6PD	9563	1	0	1	0	0	1	1	1	5
hsa-miR-629-3p	CREB5	9586	1	0	1	0	1	0	1	1	5
hsa-miR-629-3p	CREB5	9586	1	0	1	0	1	0	1	1	5
hsa-miR-629-3p	CREB5	9586	1	0	1	0	1	0	1	1	5
hsa-miR-629-3p	AATK	9625	1	0	1	0	0	1	1	1	5
hsa-miR-629-3p	TRAM2	9697	1	0	1	0	0	1	1	1	5
hsa-miR-629-3p	TMEM63A	9725	1	0	1	0	0	1	1	1	5
hsa-miR-629-3p	MLEC	9761	1	0	1	0	0	1	1	1	5
hsa-miR-629-3p	RASSF2	9770	1	0	1	0	0	1	1	1	5
hsa-miR-629-3p	RASSF2	9770	1	0	1	1	0	0	1	1	5
hsa-miR-629-3p	RASSF2	9770	1	0	1	1	0	0	1	1	5
hsa-miR-629-3p	RAPGEF5	9771	1	0	1	0	0	1	1	1	5
hsa-miR-629-3p	TOMM20	9804	1	0	1	0	0	1	1	1	5
hsa-miR-629-3p	SPOCK2	9806	1	0	1	0	0	1	1	1	5
hsa-miR-629-3p	IP6K1	9807	1	0	1	0	0	1	1	1	5
hsa-miR-629-3p	SMG7	9887	0	0	1	1	1	0	1	1	5
hsa-miR-629-3p	SMG7	9887	0	0	1	1	1	0	1	1	5
hsa-miR-629-3p	SMG7	9887	0	0	1	1	1	0	1	1	5
hsa-miR-629-3p	SV2B	9899	1	0	1	0	0	1	1	1	5
hsa-miR-629-3p	KLHL21	9903	1	0	1	0	0	1	1	1	5
hsa-miR-629-3p	GNPDA1	10007	1	0	1	1	0	0	1	1	5
hsa-miR-629-3p	HCN4	10021	1	0	1	0	0	1	1	1	5
hsa-miR-629-3p	SAE1	10055	1	0	1	0	0	1	1	1	5
hsa-miR-629-3p	GPC6	10082	0	0	1	1	1	0	1	1	5
hsa-miR-629-3p	USH1C	10083	1	0	1	0	0	1	1	1	5
hsa-miR-629-3p	ARFRP1	10139	1	0	1	0	0	1	1	1	5
hsa-miR-629-3p	RASA4	10156	1	0	1	0	0	1	1	1	5
hsa-miR-629-3p	SERF2	10169	1	0	1	1	0	0	1	1	5
hsa-miR-629-3p	SERF2	10169	1	0	1	1	0	0	1	1	5
hsa-miR-629-3p	SERF2	10169	1	0	1	1	0	0	1	1	5
hsa-miR-629-3p	SERF2	10169	1	0	1	1	0	0	1	1	5
hsa-miR-629-3p	SERF2	10169	1	0	1	1	0	0	1	1	5
hsa-miR-629-3p	OLIG2	10215	1	0	1	0	0	1	1	1	5
hsa-miR-629-3p	DENND4A	10260	1	0	1	1	0	0	1	1	5
hsa-miR-629-3p	IKZF1	10320	1	0	1	1	0	0	1	1	5
hsa-miR-629-3p	IKZF1	10320	1	0	1	1	0	0	1	1	5
hsa-miR-629-3p	IKZF1	10320	1	0	1	1	0	0	1	1	5
hsa-miR-629-3p	IKZF1	10320	1	0	1	1	0	0	1	1	5
hsa-miR-629-3p	IKZF1	10320	1	0	1	1	0	0	1	1	5
hsa-miR-629-3p	IKZF1	10320	1	0	1	1	0	0	1	1	5
hsa-miR-629-3p	IKZF1	10320	1	0	1	1	0	0	1	1	5
hsa-miR-629-3p	IKZF1	10320	1	0	1	1	0	0	1	1	5
hsa-miR-629-3p	IKZF1	10320	1	0	1	1	0	0	1	1	5
hsa-miR-629-3p	IKZF1	10320	1	0	1	1	0	0	1	1	5
hsa-miR-629-3p	IKZF1	10320	1	0	1	1	0	0	1	1	5
hsa-miR-629-3p	IKZF1	10320	1	0	1	1	0	0	1	1	5
hsa-miR-629-3p	MRVI1	10335	1	0	1	0	0	1	1	1	5
hsa-miR-629-3p	SEMA3A	10371	1	0	1	1	0	0	1	1	5
hsa-miR-629-3p	RBM14	10432	1	0	1	1	0	0	1	1	5
hsa-miR-629-3p	RBM14	10432	1	0	1	1	0	0	1	1	5
hsa-miR-629-3p	RBM14	10432	1	0	1	1	0	0	1	1	5
hsa-miR-629-3p	SYNCRIP	10492	1	0	1	1	0	0	1	1	5
hsa-miR-629-3p	SYNCRIP	10492	1	0	1	1	0	0	1	1	5
hsa-miR-629-3p	SYNCRIP	10492	1	0	1	1	0	0	1	1	5
hsa-miR-629-3p	SYNCRIP	10492	1	0	1	1	0	0	1	1	5
hsa-miR-629-3p	NCOA2	10499	1	0	1	1	0	0	1	1	5
hsa-miR-629-3p	IPO8	10526	1	0	1	1	0	0	1	1	5
hsa-miR-629-3p	IPO8	10526	1	0	1	1	0	0	1	1	5
hsa-miR-629-3p	ERN2	10595	1	0	1	0	0	1	1	1	5
hsa-miR-629-3p	IGF2BP1	10642	1	0	1	1	0	0	1	1	5
hsa-miR-629-3p	CELF1	10658	1	0	1	0	1	0	1	1	5
hsa-miR-629-3p	RAI1	10743	1	0	1	0	0	1	1	1	5
hsa-miR-629-3p	CD3EAP	10849	0	0	1	1	0	1	1	1	5
hsa-miR-629-3p	RALBP1	10928	1	0	1	0	0	1	1	1	5
hsa-miR-629-3p	AP3M2	10947	1	0	1	0	1	0	1	1	5
hsa-miR-629-3p	ASCC3	10973	1	0	1	1	0	0	1	1	5
hsa-miR-629-3p	ABHD2	11057	1	0	1	0	0	1	1	1	5
hsa-miR-629-3p	RPP14	11102	1	0	1	0	0	1	1	1	5
hsa-miR-629-3p	PSIP1	11168	0	0	1	1	1	0	1	1	5
hsa-miR-629-3p	IRAK3	11213	1	0	1	0	0	1	1	1	5
hsa-miR-629-3p	AKAP11	11215	1	0	1	0	0	1	1	1	5
hsa-miR-629-3p	GALNT6	11226	1	0	1	0	0	1	1	1	5
hsa-miR-629-3p	RASSF8	11228	1	0	1	1	0	0	1	1	5
hsa-miR-629-3p	HPS5	11234	1	0	1	0	0	1	1	1	5
hsa-miR-629-3p	CD300A	11314	1	0	1	1	0	0	1	1	5
hsa-miR-629-3p	PDAP1	11333	1	0	1	0	0	1	1	1	5
hsa-miR-629-3p	IKZF2	22807	1	0	1	1	0	0	1	1	5
hsa-miR-629-3p	IKZF2	22807	1	0	1	1	0	0	1	1	5
hsa-miR-629-3p	RASA3	22821	1	0	1	0	0	1	1	1	5
hsa-miR-629-3p	CNKSR2	22866	1	0	1	0	1	0	1	1	5
hsa-miR-629-3p	CNKSR2	22866	1	0	1	0	1	0	1	1	5
hsa-miR-629-3p	DZIP1	22873	1	0	1	0	0	1	1	1	5
hsa-miR-629-3p	ZHX2	22882	1	0	1	0	0	1	1	1	5
hsa-miR-629-3p	CARD8	22900	1	0	1	1	0	0	1	1	5
hsa-miR-629-3p	CD93	22918	1	0	1	0	0	1	1	1	5
hsa-miR-629-3p	RAB3GAP1	22930	1	0	1	0	1	0	1	1	5
hsa-miR-629-3p	KIF1B	23095	1	0	1	0	0	1	1	1	5
hsa-miR-629-3p	DIP2A	23181	1	0	1	1	0	0	1	1	5
hsa-miR-629-3p	MESDC2	23184	1	0	1	0	0	1	1	1	5
hsa-miR-629-3p	FBXL7	23194	1	0	1	0	0	1	1	1	5
hsa-miR-629-3p	ATP11B	23200	1	0	1	1	0	0	1	1	5
hsa-miR-629-3p	ANKRD12	23253	1	0	1	1	0	0	1	1	5
hsa-miR-629-3p	ANKRD12	23253	1	0	1	1	0	0	1	1	5
hsa-miR-629-3p	KAZN	23254	1	0	1	1	0	0	1	1	5
hsa-miR-629-3p	FAM208A	23272	1	0	1	1	0	0	1	1	5
hsa-miR-629-3p	KLHL18	23276	1	0	1	0	1	0	1	1	5
hsa-miR-629-3p	MGRN1	23295	1	0	1	0	0	1	1	1	5
hsa-miR-629-3p	SLC9A8	23315	1	0	1	0	0	1	1	1	5
hsa-miR-629-3p	NEDD4L	23327	1	0	1	0	0	1	1	1	5
hsa-miR-629-3p	FAM189A1	23359	1	0	1	0	0	1	1	1	5
hsa-miR-629-3p	EXOSC2	23404	1	0	1	0	0	1	1	1	5
hsa-miR-629-3p	NCS1	23413	1	0	1	1	0	0	1	1	5
hsa-miR-629-3p	GPR161	23432	1	0	1	1	0	0	1	1	5
hsa-miR-629-3p	ICMT	23463	1	0	1	0	0	1	1	1	5
hsa-miR-629-3p	CES3	23491	1	0	1	0	0	1	1	1	5
hsa-miR-629-3p	CBX7	23492	0	0	1	1	0	1	1	1	5
hsa-miR-629-3p	SEZ6L	23544	1	0	1	0	0	1	1	1	5
hsa-miR-629-3p	ZMYND8	23613	1	0	1	1	0	0	1	1	5
hsa-miR-629-3p	ZMYND8	23613	1	0	1	1	0	0	1	1	5
hsa-miR-629-3p	ZMYND8	23613	1	0	1	1	0	0	1	1	5
hsa-miR-629-3p	SHPK	23729	1	0	1	0	0	1	1	1	5
hsa-miR-629-3p	OSBP2	23762	1	0	1	0	0	1	1	1	5
hsa-miR-629-3p	MAFF	23764	1	0	1	0	0	1	1	1	5
hsa-miR-629-3p	IL17RA	23765	1	0	1	0	0	1	1	1	5
hsa-miR-629-3p	MTCH2	23788	1	0	1	1	0	0	1	1	5
hsa-miR-629-3p	CBY1	25776	1	0	1	0	0	1	1	1	5
hsa-miR-629-3p	DSTYK	25778	1	0	1	1	0	0	1	1	5
hsa-miR-629-3p	USP49	25862	1	0	1	0	0	1	1	1	5
hsa-miR-629-3p	SIN3A	25942	1	0	1	0	1	0	1	1	5
hsa-miR-629-3p	SIN3A	25942	1	0	1	0	1	0	1	1	5
hsa-miR-629-3p	CLIP3	25999	1	0	1	0	1	0	1	1	5
hsa-miR-629-3p	SUSD5	26032	1	0	1	0	0	1	1	1	5
hsa-miR-629-3p	PHF19	26147	1	0	1	0	0	1	1	1	5
hsa-miR-629-3p	LCE2B	26239	1	0	1	0	0	1	1	1	5
hsa-miR-629-3p	PLA2G2D	26279	1	0	1	0	0	1	1	1	5
hsa-miR-629-3p	VPS41	27072	1	0	1	0	0	1	1	1	5
hsa-miR-629-3p	TAF5L	27097	1	0	1	0	0	1	1	1	5
hsa-miR-629-3p	TAF5L	27097	1	0	1	0	1	0	1	1	5
hsa-miR-629-3p	DKK2	27123	0	0	1	1	0	1	1	1	5
hsa-miR-629-3p	RBMXL2	27288	1	0	1	1	0	0	1	1	5
hsa-miR-629-3p	CECR6	27439	0	0	1	0	1	1	1	1	5
hsa-miR-629-3p	WDR91	29062	1	0	1	0	0	1	1	1	5
hsa-miR-629-3p	ZBTB44	29068	1	0	1	1	0	0	1	1	5
hsa-miR-629-3p	NDUFAF4	29078	1	0	1	0	0	1	1	1	5
hsa-miR-629-3p	CLEC2D	29121	1	0	1	1	0	0	1	1	5
hsa-miR-629-3p	CLEC2D	29121	1	0	1	1	0	0	1	1	5
hsa-miR-629-3p	CLEC2D	29121	1	0	1	1	0	0	1	1	5
hsa-miR-629-3p	CLEC2D	29121	1	0	1	1	0	0	1	1	5
hsa-miR-629-3p	CLEC2D	29121	1	0	1	1	0	0	1	1	5
hsa-miR-629-3p	CNOT7	29883	1	0	1	1	0	0	1	1	5
hsa-miR-629-3p	PSMC3IP	29893	1	0	1	0	1	0	1	1	5
hsa-miR-629-3p	PSMC3IP	29893	1	0	1	0	1	0	1	1	5
hsa-miR-629-3p	PSMC3IP	29893	1	0	1	0	1	0	1	1	5
hsa-miR-629-3p	PSMC3IP	29893	1	0	1	0	1	0	1	1	5
hsa-miR-629-3p	PSMC3IP	29893	1	0	1	0	1	0	1	1	5
hsa-miR-629-3p	PNMA3	29944	1	0	1	0	0	1	1	1	5
hsa-miR-629-3p	MDFIC	29969	1	0	1	0	0	1	1	1	5
hsa-miR-629-3p	MDFIC	29969	1	0	1	0	0	1	1	1	5
hsa-miR-629-3p	RRM2B	50484	1	0	1	0	0	1	1	1	5
hsa-miR-629-3p	DUOX2	50506	1	0	1	0	0	1	1	1	5
hsa-miR-629-3p	ARHGEF4	50649	1	0	1	0	0	1	1	1	5
hsa-miR-629-3p	ST8SIA3	51046	1	0	1	0	0	1	1	1	5
hsa-miR-629-3p	KLHL5	51088	1	0	1	1	0	0	1	1	5
hsa-miR-629-3p	KLHL5	51088	1	0	1	1	0	0	1	1	5
hsa-miR-629-3p	KLHL5	51088	1	0	1	1	0	0	1	1	5
hsa-miR-629-3p	KLHL5	51088	1	0	1	1	0	0	1	1	5
hsa-miR-629-3p	COMMD2	51122	1	0	1	0	0	1	1	1	5
hsa-miR-629-3p	MRTO4	51154	1	0	1	0	0	1	1	1	5
hsa-miR-629-3p	MYO15A	51168	0	0	1	1	0	1	1	1	5
hsa-miR-629-3p	BET1L	51272	1	0	1	0	0	1	1	1	5
hsa-miR-629-3p	TLR7	51284	1	0	1	0	0	1	1	1	5
hsa-miR-629-3p	ARL17A	51326	1	0	1	0	0	1	1	1	5
hsa-miR-629-3p	CDC40	51362	1	0	1	0	0	1	1	1	5
hsa-miR-629-3p	FAM8A1	51439	1	0	1	0	0	1	1	1	5
hsa-miR-629-3p	HPCAL4	51440	0	0	1	1	0	1	1	1	5
hsa-miR-629-3p	GPR89B	51463	1	0	1	0	0	1	1	1	5
hsa-miR-629-3p	ANKFY1	51479	1	0	1	0	0	1	1	1	5
hsa-miR-629-3p	KLF13	51621	1	0	1	0	0	1	1	1	5
hsa-miR-629-3p	ASB4	51666	0	0	1	1	0	1	1	1	5
hsa-miR-629-3p	CSNK1G1	53944	0	0	1	0	1	1	1	1	5
hsa-miR-629-3p	BRWD1	54014	1	0	1	0	0	1	1	1	5
hsa-miR-629-3p	ATAD2B	54454	1	0	1	0	1	0	1	1	5
hsa-miR-629-3p	ATAD2B	54454	1	0	1	0	1	0	1	1	5
hsa-miR-629-3p	WDR5B	54554	1	0	1	0	0	1	1	1	5
hsa-miR-629-3p	HES2	54626	1	0	1	0	0	1	1	1	5
hsa-miR-629-3p	TBC1D13	54662	1	0	1	0	0	1	1	1	5
hsa-miR-629-3p	SLC6A20	54716	1	0	1	0	0	1	1	1	5
hsa-miR-629-3p	IL17RD	54756	1	0	1	0	0	1	1	1	5
hsa-miR-629-3p	RNF111	54778	1	0	1	0	0	1	1	1	5
hsa-miR-629-3p	ALKBH4	54784	1	0	1	0	0	1	1	1	5
hsa-miR-629-3p	PAQR5	54852	1	0	1	0	0	1	1	1	5
hsa-miR-629-3p	FAM46C	54855	1	0	1	0	0	1	1	1	5
hsa-miR-629-3p	PGPEP1	54858	1	0	1	0	0	1	1	1	5
hsa-miR-629-3p	EPS8L1	54869	1	0	1	0	0	1	1	1	5
hsa-miR-629-3p	FAM118A	55007	1	0	1	0	0	1	1	1	5
hsa-miR-629-3p	FKBP14	55033	1	0	1	0	0	1	1	1	5
hsa-miR-629-3p	UACA	55075	1	0	1	0	0	1	1	1	5
hsa-miR-629-3p	SAMD4B	55095	1	0	1	0	0	1	1	1	5
hsa-miR-629-3p	RFWD3	55159	1	0	1	0	0	1	1	1	5
hsa-miR-629-3p	VPS13D	55187	1	0	1	0	0	1	1	1	5
hsa-miR-629-3p	UQCC1	55245	1	0	1	0	0	1	1	1	5
hsa-miR-629-3p	DRAM1	55332	1	0	1	0	0	1	1	1	5
hsa-miR-629-3p	STK32B	55351	1	0	1	0	0	1	1	1	5
hsa-miR-629-3p	GALNT10	55568	1	0	1	0	0	1	1	1	5
hsa-miR-629-3p	KRBOX4	55634	0	0	1	1	1	0	1	1	5
hsa-miR-629-3p	KRBOX4	55634	0	0	1	1	1	0	1	1	5
hsa-miR-629-3p	KRBOX4	55634	0	0	1	1	1	0	1	1	5
hsa-miR-629-3p	KRBOX4	55634	0	0	1	1	1	0	1	1	5
hsa-miR-629-3p	TMEM127	55654	1	0	1	1	0	0	1	1	5
hsa-miR-629-3p	PEX26	55670	1	0	1	0	0	1	1	1	5
hsa-miR-629-3p	ENAH	55740	1	0	1	1	0	0	1	1	5
hsa-miR-629-3p	PARVA	55742	1	0	1	0	1	0	1	1	5
hsa-miR-629-3p	ZNF701	55762	0	0	1	1	0	1	1	1	5
hsa-miR-629-3p	C1orf106	55765	1	0	1	0	0	1	1	1	5
hsa-miR-629-3p	H2AFJ	55766	1	0	1	0	0	1	1	1	5
hsa-miR-629-3p	ZNF395	55893	1	0	1	0	0	1	1	1	5
hsa-miR-629-3p	FAM212B	55924	1	0	1	0	0	1	1	1	5
hsa-miR-629-3p	KLHL4	56062	0	0	1	1	0	1	1	1	5
hsa-miR-629-3p	ZC3HAV1	56829	1	0	1	1	0	0	1	1	5
hsa-miR-629-3p	DHX33	56919	1	0	1	1	0	0	1	1	5
hsa-miR-629-3p	DHX33	56919	1	0	1	1	0	0	1	1	5
hsa-miR-629-3p	PITHD1	57095	0	0	1	1	0	1	1	1	5
hsa-miR-629-3p	PLXDC1	57125	1	0	1	0	0	1	1	1	5
hsa-miR-629-3p	SLC44A2	57153	1	0	1	0	0	1	1	1	5
hsa-miR-629-3p	SALL4	57167	1	0	1	0	0	1	1	1	5
hsa-miR-629-3p	KIAA1199	57214	1	0	1	0	0	1	1	1	5
hsa-miR-629-3p	S100A14	57402	1	0	1	0	0	1	1	1	5
hsa-miR-629-3p	NDRG3	57446	1	0	1	0	0	1	1	1	5
hsa-miR-629-3p	KIAA1143	57456	1	0	1	0	0	1	1	1	5
hsa-miR-629-3p	ISY1	57461	1	0	1	0	0	1	1	1	5
hsa-miR-629-3p	SLC12A5	57468	1	0	1	0	0	1	1	1	5
hsa-miR-629-3p	ODF2L	57489	1	0	1	1	0	0	1	1	5
hsa-miR-629-3p	HEG1	57493	1	0	1	0	0	1	1	1	5
hsa-miR-629-3p	AARS2	57505	1	0	1	1	0	0	1	1	5
hsa-miR-629-3p	SRGAP1	57522	1	0	1	0	0	1	1	1	5
[truncated: 45,832 more rows]
