# Supplementary material for: miR-629-3p may serve as a novel biomarker and potential therapeutic target for lung metastases of triple-negative breast cancer
Source: Breast Cancer Res. 2017 Jun 19;19:72. doi: 10.1186/s13058-017-0865-y (PMC5477310; doi:10.1186/s13058-017-0865-y)
Supplement: Supplementary file 5 — GO annotation analysis of miR-629-3p. (XLSX 24 kb) [file 13058_2017_865_MOESM5_ESM.xlsx]

## Sheet: GO-BP
Category	Term	Count	PValue	Fold Enrichment
GOTERM_BP_DIRECT	GO:0045944~positive regulation of transcription from RNA polymerase II promoter	148	6.31724e-08	1.54273
GOTERM_BP_DIRECT	GO:0000122~negative regulation of transcription from RNA polymerase II promoter	116	1.11884e-07	1.63205
GOTERM_BP_DIRECT	GO:0006351~transcription, DNA-templated	256	1.70883e-07	1.35066
GOTERM_BP_DIRECT	GO:0006355~regulation of transcription, DNA-templated	204	5.53986e-07	1.39044
GOTERM_BP_DIRECT	GO:0045893~positive regulation of transcription, DNA-templated	84	2.64407e-06	1.67654
GOTERM_BP_DIRECT	GO:0006366~transcription from RNA polymerase II promoter	79	5.32355e-05	1.5737
GOTERM_BP_DIRECT	GO:0001764~neuron migration	25	6.26637e-05	2.42896
GOTERM_BP_DIRECT	GO:0046777~protein autophosphorylation	35	7.16825e-05	2.04805
GOTERM_BP_DIRECT	GO:0001701~in utero embryonic development	35	0.000269625	1.91732
GOTERM_BP_DIRECT	GO:0045773~positive regulation of axon extension	11	0.00035104	3.77622
GOTERM_BP_DIRECT	GO:0001666~response to hypoxia	35	0.000540049	1.8485
GOTERM_BP_DIRECT	GO:0045892~negative regulation of transcription, DNA-templated	72	0.000645471	1.486
GOTERM_BP_DIRECT	GO:0060749~mammary gland alveolus development	8	0.000647621	4.84648
GOTERM_BP_DIRECT	GO:0006468~protein phosphorylation	67	0.000663467	1.50989
GOTERM_BP_DIRECT	GO:0030336~negative regulation of cell migration	21	0.000782312	2.25286
GOTERM_BP_DIRECT	GO:0030522~intracellular receptor signaling pathway	12	0.00089758	3.16885
GOTERM_BP_DIRECT	GO:0007275~multicellular organism development	74	0.00110196	1.44888
GOTERM_BP_DIRECT	GO:0008285~negative regulation of cell proliferation	60	0.0012752	1.51082
GOTERM_BP_DIRECT	GO:0007179~transforming growth factor beta receptor signaling pathway	20	0.00133747	2.21479
GOTERM_BP_DIRECT	GO:0051899~membrane depolarization	9	0.00137215	3.86204
GOTERM_BP_DIRECT	GO:0031290~retinal ganglion cell axon guidance	8	0.00141027	4.33633
GOTERM_BP_DIRECT	GO:0042493~response to drug	53	0.00142907	1.55067
GOTERM_BP_DIRECT	GO:0006357~regulation of transcription from RNA polymerase II promoter	63	0.00147932	1.48472
GOTERM_BP_DIRECT	GO:0006811~ion transport	25	0.00151154	1.98053
GOTERM_BP_DIRECT	GO:0006470~protein dephosphorylation	24	0.00196115	1.97736
GOTERM_BP_DIRECT	GO:0035556~intracellular signal transduction	59	0.00197305	1.48928
GOTERM_BP_DIRECT	GO:0070588~calcium ion transmembrane transport	23	0.00228338	1.99052
GOTERM_BP_DIRECT	GO:0008284~positive regulation of cell proliferation	67	0.00245348	1.43455
GOTERM_BP_DIRECT	GO:0007165~signal transduction	142	0.00287835	1.25746
GOTERM_BP_DIRECT	GO:0007595~lactation	12	0.00316244	2.74634
GOTERM_BP_DIRECT	GO:0055007~cardiac muscle cell differentiation	9	0.00318325	3.43292
GOTERM_BP_DIRECT	GO:0048596~embryonic camera-type eye morphogenesis	6	0.00377982	5.14939
GOTERM_BP_DIRECT	GO:0048663~neuron fate commitment	7	0.00399392	4.24067
GOTERM_BP_DIRECT	GO:0045665~negative regulation of neuron differentiation	14	0.00503341	2.36365
GOTERM_BP_DIRECT	GO:0043484~regulation of RNA splicing	9	0.00516722	3.19617
GOTERM_BP_DIRECT	GO:0002076~osteoblast development	7	0.00550515	4.00508
GOTERM_BP_DIRECT	GO:0007416~synapse assembly	14	0.00581605	2.32553
GOTERM_BP_DIRECT	GO:0030512~negative regulation of transforming growth factor beta receptor signaling pathway	14	0.00581605	2.32553
GOTERM_BP_DIRECT	GO:0048813~dendrite morphogenesis	10	0.00626062	2.86077
GOTERM_BP_DIRECT	GO:0035335~peptidyl-tyrosine dephosphorylation	19	0.00653566	1.97653
GOTERM_BP_DIRECT	GO:0007411~axon guidance	27	0.00660182	1.72712
GOTERM_BP_DIRECT	GO:0007565~female pregnancy	19	0.00726658	1.95677
GOTERM_BP_DIRECT	GO:0030182~neuron differentiation	19	0.00726658	1.95677
GOTERM_BP_DIRECT	GO:0048169~regulation of long-term neuronal synaptic plasticity	7	0.00739509	3.79428
GOTERM_BP_DIRECT	GO:0035914~skeletal muscle cell differentiation	12	0.00742952	2.47171
GOTERM_BP_DIRECT	GO:2000786~positive regulation of autophagosome assembly	5	0.00746319	5.72154
GOTERM_BP_DIRECT	GO:0021631~optic nerve morphogenesis	4	0.00784832	8.23902
GOTERM_BP_DIRECT	GO:0007420~brain development	32	0.0079758	1.61549
GOTERM_BP_DIRECT	GO:0007399~nervous system development	42	0.00808634	1.5019
GOTERM_BP_DIRECT	GO:0048172~regulation of short-term neuronal synaptic plasticity	6	0.00810335	4.41376
GOTERM_BP_DIRECT	GO:0035019~somatic stem cell population maintenance	14	0.00875885	2.2182
GOTERM_BP_DIRECT	GO:0018105~peptidyl-serine phosphorylation	22	0.00884101	1.81258
GOTERM_BP_DIRECT	GO:0006810~transport	49	0.00893697	1.44183
GOTERM_BP_DIRECT	GO:0038128~ERBB2 signaling pathway	10	0.0090911	2.7102
GOTERM_BP_DIRECT	GO:0001525~angiogenesis	34	0.0106866	1.55626
GOTERM_BP_DIRECT	GO:0007268~chemical synaptic transmission	36	0.0108032	1.53205
GOTERM_BP_DIRECT	GO:0007223~Wnt signaling pathway, calcium modulating pathway	10	0.010825	2.64071
GOTERM_BP_DIRECT	GO:0035725~sodium ion transmembrane transport	15	0.0109288	2.08759
GOTERM_BP_DIRECT	GO:0048485~sympathetic nervous system development	6	0.0111981	4.11951
GOTERM_BP_DIRECT	GO:0001964~startle response	6	0.0111981	4.11951
GOTERM_BP_DIRECT	GO:0042118~endothelial cell activation	5	0.0114924	5.14939
GOTERM_BP_DIRECT	GO:0019233~sensory perception of pain	13	0.0115364	2.2314
GOTERM_BP_DIRECT	GO:0007519~skeletal muscle tissue development	12	0.0115959	2.3318
GOTERM_BP_DIRECT	GO:0042147~retrograde transport, endosome to Golgi	14	0.0127588	2.12034
GOTERM_BP_DIRECT	GO:0007613~memory	14	0.0127588	2.12034
GOTERM_BP_DIRECT	GO:0007409~axonogenesis	18	0.0128031	1.89161
GOTERM_BP_DIRECT	GO:0060070~canonical Wnt signaling pathway	16	0.0145035	1.96167
GOTERM_BP_DIRECT	GO:0046881~positive regulation of follicle-stimulating hormone secretion	4	0.0145681	6.86585
GOTERM_BP_DIRECT	GO:0090336~positive regulation of brown fat cell differentiation	4	0.0145681	6.86585
GOTERM_BP_DIRECT	GO:0042759~long-chain fatty acid biosynthetic process	4	0.0145681	6.86585
GOTERM_BP_DIRECT	GO:0048845~venous blood vessel morphogenesis	4	0.0145681	6.86585
GOTERM_BP_DIRECT	GO:0006897~endocytosis	23	0.0147414	1.70411
GOTERM_BP_DIRECT	GO:0048593~camera-type eye morphogenesis	6	0.0150095	3.86204
GOTERM_BP_DIRECT	GO:0009887~organ morphogenesis	17	0.0150828	1.90303
GOTERM_BP_DIRECT	GO:2000145~regulation of cell motility	8	0.015283	2.94251
GOTERM_BP_DIRECT	GO:0000186~activation of MAPKK activity	11	0.01532	2.36014
GOTERM_BP_DIRECT	GO:0046697~decidualization	7	0.0158089	3.27688
GOTERM_BP_DIRECT	GO:0010842~retina layer formation	7	0.0158089	3.27688
GOTERM_BP_DIRECT	GO:0010226~response to lithium ion	5	0.0166909	4.68126
GOTERM_BP_DIRECT	GO:0045669~positive regulation of osteoblast differentiation	13	0.0168114	2.12514
GOTERM_BP_DIRECT	GO:0043433~negative regulation of sequence-specific DNA binding transcription factor activity	13	0.0168114	2.12514
GOTERM_BP_DIRECT	GO:0040018~positive regulation of multicellular organism growth	9	0.0168297	2.64826
GOTERM_BP_DIRECT	GO:0032870~cellular response to hormone stimulus	11	0.017623	2.31197
GOTERM_BP_DIRECT	GO:0050727~regulation of inflammatory response	13	0.0189207	2.09194
GOTERM_BP_DIRECT	GO:0035994~response to muscle stretch	6	0.0195994	3.63486
GOTERM_BP_DIRECT	GO:0048738~cardiac muscle tissue development	6	0.0195994	3.63486
GOTERM_BP_DIRECT	GO:0006376~mRNA splice site selection	6	0.0195994	3.63486
GOTERM_BP_DIRECT	GO:0000165~MAPK cascade	37	0.019633	1.45998
GOTERM_BP_DIRECT	GO:0016049~cell growth	12	0.019664	2.16816
GOTERM_BP_DIRECT	GO:0007088~regulation of mitotic nuclear division	7	0.0196745	3.13441
GOTERM_BP_DIRECT	GO:0008283~cell proliferation	49	0.0200702	1.37504
GOTERM_BP_DIRECT	GO:0021549~cerebellum development	10	0.0203027	2.39506
GOTERM_BP_DIRECT	GO:0022008~neurogenesis	10	0.0203027	2.39506
GOTERM_BP_DIRECT	GO:0007050~cell cycle arrest	23	0.0215087	1.64494
GOTERM_BP_DIRECT	GO:0042593~glucose homeostasis	18	0.0222088	1.78248
GOTERM_BP_DIRECT	GO:0060218~hematopoietic stem cell differentiation	5	0.0231464	4.29116
GOTERM_BP_DIRECT	GO:0051272~positive regulation of cellular component movement	5	0.0231464	4.29116
GOTERM_BP_DIRECT	GO:0033120~positive regulation of RNA splicing	5	0.0231464	4.29116
GOTERM_BP_DIRECT	GO:0060444~branching involved in mammary gland duct morphogenesis	5	0.0231464	4.29116
GOTERM_BP_DIRECT	GO:0008366~axon ensheathment	4	0.023671	5.88501
GOTERM_BP_DIRECT	GO:0045648~positive regulation of erythrocyte differentiation	7	0.0241357	3.00381
GOTERM_BP_DIRECT	GO:0018108~peptidyl-tyrosine phosphorylation	24	0.0243057	1.605
GOTERM_BP_DIRECT	GO:0000187~activation of MAPK activity	18	0.026294	1.74885
GOTERM_BP_DIRECT	GO:0048167~regulation of synaptic plasticity	8	0.0263055	2.65775
GOTERM_BP_DIRECT	GO:1903025~regulation of RNA polymerase II regulatory region sequence-specific DNA binding	3	0.0264097	10.2988
GOTERM_BP_DIRECT	GO:1901660~calcium ion export	3	0.0264097	10.2988
GOTERM_BP_DIRECT	GO:0015914~phospholipid transport	7	0.0292254	2.88366
GOTERM_BP_DIRECT	GO:0003091~renal water homeostasis	8	0.0309403	2.57469
GOTERM_BP_DIRECT	GO:0050890~cognition	9	0.0311831	2.37664
GOTERM_BP_DIRECT	GO:0072659~protein localization to plasma membrane	12	0.0312721	2.02599
GOTERM_BP_DIRECT	GO:0032332~positive regulation of chondrocyte differentiation	6	0.0313149	3.25224
GOTERM_BP_DIRECT	GO:0045879~negative regulation of smoothened signaling pathway	6	0.0313149	3.25224
GOTERM_BP_DIRECT	GO:0010596~negative regulation of endothelial cell migration	6	0.0313149	3.25224
GOTERM_BP_DIRECT	GO:0060021~palate development	14	0.0333038	1.8725
GOTERM_BP_DIRECT	GO:0043525~positive regulation of neuron apoptotic process	10	0.0346551	2.19123
GOTERM_BP_DIRECT	GO:0045840~positive regulation of mitotic nuclear division	7	0.0349714	2.77275
GOTERM_BP_DIRECT	GO:0016188~synaptic vesicle maturation	4	0.0351802	5.14939
GOTERM_BP_DIRECT	GO:0043497~regulation of protein heterodimerization activity	4	0.0351802	5.14939
GOTERM_BP_DIRECT	GO:2000059~negative regulation of protein ubiquitination involved in ubiquitin-dependent protein catabolic process	4	0.0351802	5.14939
GOTERM_BP_DIRECT	GO:0001945~lymph vessel development	4	0.0351802	5.14939
GOTERM_BP_DIRECT	GO:2000727~positive regulation of cardiac muscle cell differentiation	4	0.0351802	5.14939
GOTERM_BP_DIRECT	GO:0021952~central nervous system projection neuron axonogenesis	4	0.0351802	5.14939
GOTERM_BP_DIRECT	GO:0060736~prostate gland growth	4	0.0351802	5.14939
GOTERM_BP_DIRECT	GO:0015824~proline transport	4	0.0351802	5.14939
GOTERM_BP_DIRECT	GO:0043507~positive regulation of JUN kinase activity	8	0.0360925	2.49667
GOTERM_BP_DIRECT	GO:0002755~MyD88-dependent toll-like receptor signaling pathway	8	0.0360925	2.49667
GOTERM_BP_DIRECT	GO:0017015~regulation of transforming growth factor beta receptor signaling pathway	6	0.0385159	3.08963
GOTERM_BP_DIRECT	GO:0050771~negative regulation of axonogenesis	6	0.0385159	3.08963
GOTERM_BP_DIRECT	GO:1902043~positive regulation of extrinsic apoptotic signaling pathway via death domain receptors	5	0.0400466	3.67813
GOTERM_BP_DIRECT	GO:0003407~neural retina development	5	0.0400466	3.67813
GOTERM_BP_DIRECT	GO:0000380~alternative mRNA splicing, via spliceosome	5	0.0400466	3.67813
GOTERM_BP_DIRECT	GO:0035810~positive regulation of urine volume	5	0.0400466	3.67813
GOTERM_BP_DIRECT	GO:0061053~somite development	5	0.0400466	3.67813
GOTERM_BP_DIRECT	GO:0001570~vasculogenesis	11	0.0413292	2.02297
GOTERM_BP_DIRECT	GO:0007274~neuromuscular synaptic transmission	7	0.0413966	2.67005
GOTERM_BP_DIRECT	GO:0016485~protein processing	13	0.0434409	1.8595
GOTERM_BP_DIRECT	GO:0006633~fatty acid biosynthetic process	10	0.0439532	2.10179
GOTERM_BP_DIRECT	GO:0043401~steroid hormone mediated signaling pathway	11	0.0459388	1.98748
GOTERM_BP_DIRECT	GO:0031954~positive regulation of protein autophosphorylation	6	0.0466454	2.94251
GOTERM_BP_DIRECT	GO:0014068~positive regulation of phosphatidylinositol 3-kinase signaling	12	0.047076	1.90131
GOTERM_BP_DIRECT	GO:0007517~muscle organ development	15	0.0473187	1.73575
GOTERM_BP_DIRECT	GO:0043547~positive regulation of GTPase activity	68	0.0475968	1.2417
GOTERM_BP_DIRECT	GO:0018146~keratan sulfate biosynthetic process	7	0.0485185	2.57469
GOTERM_BP_DIRECT	GO:1904322~cellular response to forskolin	4	0.0490387	4.57723
GOTERM_BP_DIRECT	GO:0006853~carnitine shuttle	4	0.0490387	4.57723
GOTERM_BP_DIRECT	GO:0061564~axon development	4	0.0490387	4.57723
GOTERM_BP_DIRECT	GO:0003014~renal system process	4	0.0490387	4.57723
GOTERM_BP_DIRECT	GO:0043583~ear development	4	0.0490387	4.57723
GOTERM_BP_DIRECT	GO:0045741~positive regulation of epidermal growth factor-activated receptor activity	4	0.0490387	4.57723
GOTERM_BP_DIRECT	GO:0046638~positive regulation of alpha-beta T cell differentiation	4	0.0490387	4.57723
GOTERM_BP_DIRECT	GO:0033686~positive regulation of luteinizing hormone secretion	3	0.0494355	7.72408
GOTERM_BP_DIRECT	GO:0061304~retinal blood vessel morphogenesis	3	0.0494355	7.72408
GOTERM_BP_DIRECT	GO:0021953~central nervous system neuron differentiation	3	0.0494355	7.72408
GOTERM_BP_DIRECT	GO:0060708~spongiotrophoblast differentiation	3	0.0494355	7.72408
GOTERM_BP_DIRECT	GO:0050878~regulation of body fluid levels	3	0.0494355	7.72408
GOTERM_BP_DIRECT	GO:0060421~positive regulation of heart growth	3	0.0494355	7.72408
GOTERM_BP_DIRECT	GO:1902108~regulation of mitochondrial membrane permeability involved in apoptotic process	3	0.0494355	7.72408
GOTERM_BP_DIRECT	GO:0006636~unsaturated fatty acid biosynthetic process	5	0.0505369	3.43292
GOTERM_BP_DIRECT	GO:0017148~negative regulation of translation	11	0.050883	1.95322
GOTERM_BP_DIRECT	GO:0032355~response to estradiol	19	0.0539182	1.57804
GOTERM_BP_DIRECT	GO:0006396~RNA processing	16	0.0543587	1.66445
GOTERM_BP_DIRECT	GO:0048286~lung alveolus development	8	0.0548167	2.28862
GOTERM_BP_DIRECT	GO:0060045~positive regulation of cardiac muscle cell proliferation	6	0.055715	2.80876
GOTERM_BP_DIRECT	GO:0060412~ventricular septum morphogenesis	7	0.056349	2.48591
GOTERM_BP_DIRECT	GO:0000281~mitotic cytokinesis	7	0.056349	2.48591
GOTERM_BP_DIRECT	GO:0050729~positive regulation of inflammatory response	13	0.0566691	1.78512
GOTERM_BP_DIRECT	GO:0007264~small GTPase mediated signal transduction	33	0.0583316	1.3704
GOTERM_BP_DIRECT	GO:0010628~positive regulation of gene expression	34	0.0583765	1.36248
GOTERM_BP_DIRECT	GO:0023014~signal transduction by protein phosphorylation	9	0.0586441	2.10657
GOTERM_BP_DIRECT	GO:0001947~heart looping	11	0.0618027	1.88811
GOTERM_BP_DIRECT	GO:0048661~positive regulation of smooth muscle cell proliferation	12	0.0619973	1.81743
GOTERM_BP_DIRECT	GO:0018107~peptidyl-threonine phosphorylation	8	0.0621857	2.22676
GOTERM_BP_DIRECT	GO:0007257~activation of JUN kinase activity	8	0.0621857	2.22676
GOTERM_BP_DIRECT	GO:0003222~ventricular trabecula myocardium morphogenesis	5	0.0623794	3.21837
GOTERM_BP_DIRECT	GO:0032924~activin receptor signaling pathway	5	0.0623794	3.21837
GOTERM_BP_DIRECT	GO:0002726~positive regulation of T cell cytokine production	4	0.06513	4.11951
GOTERM_BP_DIRECT	GO:0006613~cotranslational protein targeting to membrane	4	0.06513	4.11951
GOTERM_BP_DIRECT	GO:0032486~Rap protein signal transduction	4	0.06513	4.11951
GOTERM_BP_DIRECT	GO:0001952~regulation of cell-matrix adhesion	4	0.06513	4.11951
GOTERM_BP_DIRECT	GO:0060674~placenta blood vessel development	4	0.06513	4.11951
GOTERM_BP_DIRECT	GO:0048708~astrocyte differentiation	4	0.06513	4.11951
GOTERM_BP_DIRECT	GO:2001223~negative regulation of neuron migration	4	0.06513	4.11951
GOTERM_BP_DIRECT	GO:0035988~chondrocyte proliferation	4	0.06513	4.11951
GOTERM_BP_DIRECT	GO:1904903~ESCRT III complex disassembly	4	0.06513	4.11951
GOTERM_BP_DIRECT	GO:0045429~positive regulation of nitric oxide biosynthetic process	9	0.0655278	2.05975
GOTERM_BP_DIRECT	GO:0016239~positive regulation of macroautophagy	6	0.0657262	2.68664
GOTERM_BP_DIRECT	GO:0048278~vesicle docking	6	0.0657262	2.68664
GOTERM_BP_DIRECT	GO:0043524~negative regulation of neuron apoptotic process	20	0.0668286	1.51453
GOTERM_BP_DIRECT	GO:0006816~calcium ion transport	13	0.0668462	1.73875
GOTERM_BP_DIRECT	GO:0016477~cell migration	24	0.0673573	1.44544
GOTERM_BP_DIRECT	GO:0007507~heart development	26	0.0685311	1.41676
GOTERM_BP_DIRECT	GO:0034765~regulation of ion transmembrane transport	17	0.0697934	1.57729
GOTERM_BP_DIRECT	GO:0045776~negative regulation of blood pressure	7	0.0741559	2.32553
GOTERM_BP_DIRECT	GO:0006836~neurotransmitter transport	7	0.0741559	2.32553
GOTERM_BP_DIRECT	GO:0001501~skeletal system development	20	0.0750421	1.49258
GOTERM_BP_DIRECT	GO:0048514~blood vessel morphogenesis	5	0.0755425	3.02905
GOTERM_BP_DIRECT	GO:0048675~axon extension	6	0.076671	2.57469
GOTERM_BP_DIRECT	GO:0072574~hepatocyte proliferation	3	0.0771603	6.17926
GOTERM_BP_DIRECT	GO:0060603~mammary gland duct morphogenesis	3	0.0771603	6.17926
GOTERM_BP_DIRECT	GO:2000615~regulation of histone H3-K9 acetylation	3	0.0771603	6.17926
GOTERM_BP_DIRECT	GO:0070934~CRD-mediated mRNA stabilization	3	0.0771603	6.17926
GOTERM_BP_DIRECT	GO:0021942~radial glia guided migration of Purkinje cell	3	0.0771603	6.17926
GOTERM_BP_DIRECT	GO:0044332~Wnt signaling pathway involved in dorsal/ventral axis specification	3	0.0771603	6.17926
GOTERM_BP_DIRECT	GO:0019933~cAMP-mediated signaling	8	0.0786487	2.11257
GOTERM_BP_DIRECT	GO:0007169~transmembrane receptor protein tyrosine kinase signaling pathway	15	0.0795131	1.60918
GOTERM_BP_DIRECT	GO:0006874~cellular calcium ion homeostasis	15	0.0795131	1.60918
GOTERM_BP_DIRECT	GO:0045860~positive regulation of protein kinase activity	9	0.0807334	1.97211
GOTERM_BP_DIRECT	GO:0000902~cell morphogenesis	11	0.0808334	1.7982
GOTERM_BP_DIRECT	GO:0032869~cellular response to insulin stimulus	14	0.0819456	1.63844
GOTERM_BP_DIRECT	GO:1901652~response to peptide	4	0.0832947	3.74501
GOTERM_BP_DIRECT	GO:0035195~gene silencing by miRNA	4	0.0832947	3.74501
GOTERM_BP_DIRECT	GO:0035970~peptidyl-threonine dephosphorylation	4	0.0832947	3.74501
GOTERM_BP_DIRECT	GO:0001946~lymphangiogenesis	4	0.0832947	3.74501
GOTERM_BP_DIRECT	GO:0046325~negative regulation of glucose import	4	0.0832947	3.74501
GOTERM_BP_DIRECT	GO:0048701~embryonic cranial skeleton morphogenesis	7	0.0841287	2.25286
GOTERM_BP_DIRECT	GO:0045595~regulation of cell differentiation	7	0.0841287	2.25286
GOTERM_BP_DIRECT	GO:0006493~protein O-linked glycosylation	7	0.0841287	2.25286
GOTERM_BP_DIRECT	GO:0038083~peptidyl-tyrosine autophosphorylation	8	0.0877421	2.05975
GOTERM_BP_DIRECT	GO:0021766~hippocampus development	11	0.0878951	1.7701
GOTERM_BP_DIRECT	GO:0043065~positive regulation of apoptotic process	39	0.0883881	1.28323
GOTERM_BP_DIRECT	GO:0046580~negative regulation of Ras protein signal transduction	6	0.0885324	2.47171
GOTERM_BP_DIRECT	GO:0022604~regulation of cell morphogenesis	6	0.0885324	2.47171
GOTERM_BP_DIRECT	GO:0007173~epidermal growth factor receptor signaling pathway	10	0.0889363	1.83907
GOTERM_BP_DIRECT	GO:0045600~positive regulation of fat cell differentiation	9	0.0890567	1.93102
GOTERM_BP_DIRECT	GO:0010862~positive regulation of pathway-restricted SMAD protein phosphorylation	9	0.0890567	1.93102
GOTERM_BP_DIRECT	GO:0008542~visual learning	9	0.0890567	1.93102
GOTERM_BP_DIRECT	GO:0007219~Notch signaling pathway	17	0.0895725	1.52243
GOTERM_BP_DIRECT	GO:0006402~mRNA catabolic process	5	0.0899774	2.86077
GOTERM_BP_DIRECT	GO:0001574~ganglioside biosynthetic process	5	0.0899774	2.86077
GOTERM_BP_DIRECT	GO:0010613~positive regulation of cardiac muscle hypertrophy	5	0.0899774	2.86077
GOTERM_BP_DIRECT	GO:0010971~positive regulation of G2/M transition of mitotic cell cycle	5	0.0899774	2.86077
GOTERM_BP_DIRECT	GO:0043085~positive regulation of catalytic activity	13	0.0905898	1.65289
GOTERM_BP_DIRECT	GO:0007623~circadian rhythm	13	0.0905898	1.65289
GOTERM_BP_DIRECT	GO:0031175~neuron projection development	16	0.0931555	1.54
GOTERM_BP_DIRECT	GO:0009314~response to radiation	7	0.0948034	2.18459
GOTERM_BP_DIRECT	GO:0034097~response to cytokine	10	0.0969983	1.8068
GOTERM_BP_DIRECT	GO:0045668~negative regulation of osteoblast differentiation	8	0.097404	2.00952
