# Supplementary material for: miR-629-3p may serve as a novel biomarker and potential therapeutic target for lung metastases of triple-negative breast cancer
Source: Breast Cancer Res. 2017 Jun 19;19:72. doi: 10.1186/s13058-017-0865-y (PMC5477310; doi:10.1186/s13058-017-0865-y)
Supplement: Supplementary file 6 — KEGG pathway analysis of miR-629-3p. (XLSX 15 kb) [file 13058_2017_865_MOESM6_ESM.xlsx]

## Sheet: KEGG
Category	Term	Count	%	PValue	Fold Enrichment
KEGG_PATHWAY	hsa04550:Signaling pathways regulating pluripotency of stem cells	30	0.0104752	5.13594e-05	2.21996
KEGG_PATHWAY	hsa04068:FoxO signaling pathway	29	0.010126	5.86055e-05	2.24205
KEGG_PATHWAY	hsa05205:Proteoglycans in cancer	38	0.0132685	6.76305e-05	1.96837
KEGG_PATHWAY	hsa05212:Pancreatic cancer	18	0.00628509	9.71648e-05	2.86887
KEGG_PATHWAY	hsa04014:Ras signaling pathway	40	0.0139669	0.00020467	1.8336
KEGG_PATHWAY	hsa05200:Pathways in cancer	60	0.0209503	0.000310625	1.58165
KEGG_PATHWAY	hsa04070:Phosphatidylinositol signaling system	22	0.00768178	0.000336454	2.32567
KEGG_PATHWAY	hsa04390:Hippo signaling pathway	29	0.010126	0.00049023	1.98963
KEGG_PATHWAY	hsa04725:Cholinergic synapse	23	0.00803095	0.000765952	2.14663
KEGG_PATHWAY	hsa04144:Endocytosis	42	0.0146652	0.000830856	1.68648
KEGG_PATHWAY	hsa04350:TGF-beta signaling pathway	19	0.00663426	0.000877715	2.34329
KEGG_PATHWAY	hsa04152:AMPK signaling pathway	24	0.00838012	0.00120639	2.038
KEGG_PATHWAY	hsa04010:MAPK signaling pathway	41	0.014316	0.00123799	1.6657
KEGG_PATHWAY	hsa05166:HTLV-I infection	41	0.014316	0.00133605	1.65919
KEGG_PATHWAY	hsa04012:ErbB signaling pathway	19	0.00663426	0.00134872	2.26249
KEGG_PATHWAY	hsa04261:Adrenergic signaling in cardiomyocytes	27	0.00942764	0.00143001	1.91586
KEGG_PATHWAY	hsa04020:Calcium signaling pathway	31	0.0108243	0.00174509	1.79416
KEGG_PATHWAY	hsa04022:cGMP-PKG signaling pathway	29	0.010126	0.00222506	1.80985
KEGG_PATHWAY	hsa04024:cAMP signaling pathway	33	0.0115227	0.00228357	1.72664
KEGG_PATHWAY	hsa05214:Glioma	15	0.00523758	0.00303372	2.39073
KEGG_PATHWAY	hsa04151:PI3K-Akt signaling pathway	50	0.0174586	0.00327901	1.50142
KEGG_PATHWAY	hsa04921:Oxytocin signaling pathway	27	0.00942764	0.00443793	1.77035
KEGG_PATHWAY	hsa04360:Axon guidance	23	0.00803095	0.00456868	1.87619
KEGG_PATHWAY	hsa05161:Hepatitis B	25	0.00872929	0.00569019	1.78618
KEGG_PATHWAY	hsa05223:Non-small cell lung cancer	13	0.00453923	0.00612939	2.40496
KEGG_PATHWAY	hsa04917:Prolactin signaling pathway	15	0.00523758	0.00697755	2.18869
KEGG_PATHWAY	hsa05215:Prostate cancer	17	0.00593592	0.00913252	2.00133
KEGG_PATHWAY	hsa04916:Melanogenesis	18	0.00628509	0.0141947	1.86477
KEGG_PATHWAY	hsa04972:Pancreatic secretion	17	0.00593592	0.0153032	1.89373
KEGG_PATHWAY	hsa04015:Rap1 signaling pathway	31	0.0108243	0.0176656	1.52931
KEGG_PATHWAY	hsa05220:Chronic myeloid leukemia	14	0.0048884	0.0187921	2.01441
KEGG_PATHWAY	hsa05142:Chagas disease (American trypanosomiasis)	18	0.00628509	0.0204368	1.79305
KEGG_PATHWAY	hsa04971:Gastric acid secretion	14	0.0048884	0.0209231	1.98681
KEGG_PATHWAY	hsa05203:Viral carcinogenesis	30	0.0104752	0.0219535	1.51607
KEGG_PATHWAY	hsa04720:Long-term potentiation	13	0.00453923	0.0222897	2.04057
KEGG_PATHWAY	hsa04510:Focal adhesion	30	0.0104752	0.0232995	1.50871
KEGG_PATHWAY	hsa04919:Thyroid hormone signaling pathway	19	0.00663426	0.0240693	1.72664
KEGG_PATHWAY	hsa04668:TNF signaling pathway	18	0.00628509	0.0242548	1.75921
KEGG_PATHWAY	hsa04912:GnRH signaling pathway	16	0.00558675	0.0264759	1.82151
KEGG_PATHWAY	hsa05231:Choline metabolism in cancer	17	0.00593592	0.03134	1.74373
KEGG_PATHWAY	hsa05202:Transcriptional misregulation in cancer	25	0.00872929	0.0315404	1.54164
KEGG_PATHWAY	hsa04920:Adipocytokine signaling pathway	13	0.00453923	0.0338897	1.92397
KEGG_PATHWAY	hsa05217:Basal cell carcinoma	11	0.00384089	0.0352323	2.07196
KEGG_PATHWAY	hsa04728:Dopaminergic synapse	20	0.00698344	0.0370197	1.61872
KEGG_PATHWAY	hsa00564:Glycerophospholipid metabolism	16	0.00558675	0.0373107	1.74481
KEGG_PATHWAY	hsa05221:Acute myeloid leukemia	11	0.00384089	0.0393439	2.03496
KEGG_PATHWAY	hsa04340:Hedgehog signaling pathway	7	0.0024442	0.0400445	2.68588
KEGG_PATHWAY	hsa04310:Wnt signaling pathway	21	0.00733261	0.0411027	1.57649
KEGG_PATHWAY	hsa04925:Aldosterone synthesis and secretion	14	0.0048884	0.0449226	1.79059
KEGG_PATHWAY	hsa05014:Amyotrophic lateral sclerosis (ALS)	10	0.00349172	0.0470568	2.07196
KEGG_PATHWAY	hsa04066:HIF-1 signaling pathway	16	0.00558675	0.0473105	1.6914
KEGG_PATHWAY	hsa00533:Glycosaminoglycan biosynthesis - keratan sulfate	5	0.00174586	0.0493642	3.45327
KEGG_PATHWAY	hsa04915:Estrogen signaling pathway	16	0.00558675	0.0510264	1.67431
KEGG_PATHWAY	hsa04115:p53 signaling pathway	12	0.00419006	0.0539685	1.85549
KEGG_PATHWAY	hsa04723:Retrograde endocannabinoid signaling	16	0.00558675	0.0590571	1.64116
KEGG_PATHWAY	hsa04270:Vascular smooth muscle contraction	18	0.00628509	0.063208	1.56703
KEGG_PATHWAY	hsa04722:Neurotrophin signaling pathway	18	0.00628509	0.0673647	1.55397
KEGG_PATHWAY	hsa04710:Circadian rhythm	7	0.0024442	0.0719624	2.33931
KEGG_PATHWAY	hsa00512:Mucin type O-Glycan biosynthesis	7	0.0024442	0.0719624	2.33931
KEGG_PATHWAY	hsa00562:Inositol phosphate metabolism	12	0.00419006	0.0761337	1.75096
KEGG_PATHWAY	hsa05218:Melanoma	12	0.00419006	0.0761337	1.75096
KEGG_PATHWAY	hsa04520:Adherens junction	12	0.00419006	0.0761337	1.75096
KEGG_PATHWAY	hsa05033:Nicotine addiction	8	0.00279337	0.0849433	2.07196
KEGG_PATHWAY	hsa04923:Regulation of lipolysis in adipocytes	10	0.00349172	0.0855597	1.84997
KEGG_PATHWAY	hsa05211:Renal cell carcinoma	11	0.00384089	0.0914887	1.7532
KEGG_PATHWAY	hsa04931:Insulin resistance	16	0.00558675	0.0937695	1.53479
